# Supplementary material for: Genome-wide identification of essential genes in Mycobacterium intracellulare by transposon sequencing — Implication for metabolic remodeling
Source: Sci Rep. 2020 Mar 25;10:5449. doi: 10.1038/s41598-020-62287-2 (PMC7096427; doi:10.1038/s41598-020-62287-2)
Supplement: Supplementary file 2 — Additional file 3. [file 41598_2020_62287_MOESM2_ESM.xlsx]

## Sheet: 13950ES
Locus_tag	Function
OCU_RS25000	chromosomal replication initiator protein DnaA
OCU_RS25005	DNA polymerase III subunit beta
OCU_RS25020	DNA topoisomerase (ATP-hydrolyzing) subunit B
OCU_RS25025	intein-containing DNA gyrase subunit A
OCU_RS25085	Stk1 family PASTA domain-containing Ser/Thr kinase
OCU_RS25090	serine/threonine protein kinase
OCU_RS25105	serine/threonine-protein phosphatase
OCU_RS25115	DUF2662 domain-containing protein
OCU_RS25160	hypothetical protein
OCU_RS25250	leucine--tRNA ligase
OCU_RS25325	inositol-3-phosphate synthase
OCU_RS25340	hypothetical protein
OCU_RS25345	penicillin-binding protein
OCU_RS25380	replicative DNA helicase
OCU_RS25855	glutamate synthase large subunit
OCU_RS25860	glutamate synthase subunit beta
OCU_RS25945	superoxide dismutase [Mn]
OCU_RS25995	serine--tRNA ligase
OCU_RS26065	UDP-galactopyranose mutase
OCU_RS26070	glycosyltransferase family 2 protein
OCU_RS26080	decaprenyl-phosphate phosphoribosyltransferase
OCU_RS26085	hypothetical protein
OCU_RS26100	cutinase family protein
OCU_RS26105	nitrate ABC transporter substrate-binding protein
OCU_RS26110	acyltransferase domain-containing protein
OCU_RS26115	acyl-CoA carboxylase subunit beta
OCU_RS26150	arabinosyltransferase
OCU_RS26155	arabinosyltransferase
OCU_RS26175	arabinosyltransferase
OCU_RS26180	arabinofuranosyltransferase
OCU_RS26185	decaprenylphospho-beta-D-erythro-pentofuranosid-2-ulose 2-reductase
OCU_RS26190	FAD-binding oxidoreductase
OCU_RS26210	ABC transporter permease
OCU_RS26215	glycosyltransferase
OCU_RS26220	ABC transporter ATP-binding protein
OCU_RS26225	bacterial proteasome activator family protein
OCU_RS26235	cysteine desulfurase-like protein
OCU_RS50060	IS3 family transposase
OCU_RS26720	glutamine amidotransferase
OCU_RS26725	Mur ligase family protein
OCU_RS26740	aspartate kinase
OCU_RS27130	type I DNA topoisomerase
OCU_RS27150	hypothetical protein
OCU_RS27155	NAD-dependent epimerase/dehydratase family protein
OCU_RS27260	GTP cyclohydrolase I FolE
OCU_RS27265	dihydropteroate synthase
OCU_RS27270	dihydroneopterin aldolase
OCU_RS27295	pantoate--beta-alanine ligase
OCU_RS27300	aspartate 1-decarboxylase
OCU_RS27310	lysine--tRNA ligase
OCU_RS27320	ATP-dependent Clp protease ATP-binding subunit
OCU_RS27325	hypothetical protein
OCU_RS27370	RNA polymerase-binding transcription factor CarD
OCU_RS27375	2-C-methyl-D-erythritol 4-phosphate cytidylyltransferase
OCU_RS27380	2-C-methyl-D-erythritol 2,4-cyclodiphosphate synthase
OCU_RS27385	cysteine--tRNA ligase
OCU_RS27630	hypothetical protein
OCU_RS27850	enoyl-CoA hydratase
OCU_RS28045	adenylosuccinate lyase
OCU_RS28065	phosphoribosylaminoimidazolesuccinocarboxamide synthase
OCU_RS28105	phosphoribosylformylglycinamidine synthase subunit PurS
OCU_RS28110	phosphoribosylformylglycinamidine synthase subunit PurQ
OCU_RS28215	phosphoribosylformylglycinamidine synthase subunit PurL
OCU_RS28235	amidophosphoribosyltransferase
OCU_RS28240	phosphoribosylformylglycinamidine cyclo-ligase
OCU_RS28340	acyl-ACP desaturase
OCU_RS28415	GntR family transcriptional regulator
OCU_RS50120	NUDIX hydrolase
OCU_RS28430	alpha/beta hydrolase
OCU_RS28435	RND family transporter
OCU_RS28440	TetR/AcrR family transcriptional regulator
OCU_RS50885	hypothetical protein
OCU_RS50125	hypothetical protein
OCU_RS28975	hypothetical protein
OCU_RS29635	glucose-6-phosphate isomerase
OCU_RS29660	ADP-forming succinate--CoA ligase subunit beta
OCU_RS29765	HAMP domain-containing histidine kinase
OCU_RS30065	methionine--tRNA ligase
OCU_RS30095	aminoacyl-tRNA hydrolase
OCU_RS30100	50S ribosomal protein L25/general stress proteinCtc
OCU_RS30135	bifunctional UDP-N-acetylglucosamine diphosphorylase/glucosamine-1-phosphate N-acetyltransferase GlmU
OCU_RS30170	phosphopyruvate hydratase
OCU_RS30230	response regulator transcription factor
OCU_RS30260	hypothetical protein
OCU_RS30265	haloacid dehalogenase-like hydrolase
OCU_RS30270	site-specific integrase
OCU_RS30275	hypothetical protein
OCU_RS30280	recombinase family protein
OCU_RS50180	hypothetical protein
OCU_RS30285	AAA family ATPase
OCU_RS30290	DNA-binding protein
OCU_RS30295	DNA primase
OCU_RS30300	hypothetical protein
OCU_RS30320	hypothetical protein
OCU_RS30350	IS30 family transposase
OCU_RS30420	IS30 family transposase
OCU_RS30490	isoprenyl transferase
OCU_RS30500	type I pantothenate kinase
OCU_RS30505	serine hydroxymethyltransferase
OCU_RS30510	acyl-ACP desaturase
OCU_RS30595	hypothetical protein
OCU_RS30955	ABC transporter family substrate-binding protein
OCU_RS50215	hypothetical protein
OCU_RS31125	2,3,4,5-tetrahydropyridine-2,6-dicarboxylate N-succinyltransferase
OCU_RS31140	succinyl-diaminopimelate desuccinylase
OCU_RS31305	hypothetical protein
OCU_RS31350	acyltransferase
OCU_RS31385	AAA family ATPase
OCU_RS32760	arginine--tRNA ligase
OCU_RS32765	diaminopimelate decarboxylase
OCU_RS32770	homoserine dehydrogenase
OCU_RS32785	transcription termination factor Rho
OCU_RS32795	peptide chain release factor 1
OCU_RS32810	undecaprenyl/decaprenyl-phosphate alpha-N-acetylglucosaminyl 1-phosphate transferase
OCU_RS32850	F0F1 ATP synthase subunit beta
OCU_RS32955	1,4-alpha-glucan branching protein GlgB
OCU_RS32960	alpha-1,4-glucan--maltose-1-phosphate maltosyltransferase
OCU_RS33490	type I polyketide synthase
OCU_RS33580	SDR family oxidoreductase
OCU_RS33690	energy-dependent translational throttle protein EttA
OCU_RS33780	ATP-dependent Clp protease proteolytic subunit
OCU_RS33785	ATP-dependent Clp protease proteolytic subunit
OCU_RS33790	IS30 family transposase
OCU_RS33800	ATP-dependent Clp protease ATP-binding subunit ClpX
OCU_RS33835	valine--tRNA ligase
OCU_RS33840	bifunctional folylpolyglutamate synthase/dihydrofolate synthase
OCU_RS33855	ribonuclease E/G
OCU_RS33900	NAD(+) synthase
OCU_RS33935	nicotinate-nucleotide adenylyltransferase
OCU_RS34125	phosphoadenylyl-sulfate reductase
OCU_RS34205	hypothetical protein
OCU_RS34390	CoA transferase
OCU_RS34395	MaoC family dehydratase
OCU_RS34400	amidohydrolase
OCU_RS34405	cysteine hydrolase
OCU_RS34410	nuclear transport factor 2 family protein
OCU_RS34415	TIGR03619 family F420-dependent LLM class oxidoreductase
OCU_RS34420	acyl-CoA dehydrogenase
OCU_RS50340	hypothetical protein
OCU_RS34425	amidohydrolase
OCU_RS34430	acyl-CoA dehydrogenase
OCU_RS34435	acyl-CoA dehydrogenase
OCU_RS34440	cyclohexanecarboxylate-CoA ligase
OCU_RS34445	amidohydrolase
OCU_RS34450	SDR family oxidoreductase
OCU_RS34455	SDR family oxidoreductase
OCU_RS34460	hypothetical protein
OCU_RS34465	hypothetical protein
OCU_RS34505	enoyl-CoA hydratase
OCU_RS34530	aldolase
OCU_RS34675	hypothetical protein
OCU_RS34885	decaprenyl diphosphate synthase
OCU_RS34905	glycine--tRNA ligase
OCU_RS34935	DNA primase
OCU_RS35075	hypothetical protein
OCU_RS35080	hypothetical protein
OCU_RS35085	hypothetical protein
OCU_RS35090	hypothetical protein
OCU_RS35095	hypothetical protein
OCU_RS35100	hypothetical protein
OCU_RS35105	bifunctional DNA primase/polymerase
OCU_RS35110	AAA family ATPase
OCU_RS50365	hypothetical protein
OCU_RS35115	recombinase family protein
OCU_RS35120	site-specific integrase
OCU_RS50005	DUF4365 domain-containing protein
OCU_RS35695	beta-ketoacyl-ACP synthase
OCU_RS35700	beta-ketoacyl-ACP synthase
OCU_RS35705	acyl carrier protein
OCU_RS35710	ACP S-malonyltransferase
OCU_RS35715	PucR family transcriptional regulator
OCU_RS35865	type I glutamate--ammonia ligase
OCU_RS35895	type I glutamate--ammonia ligase
OCU_RS35960	branched-chain amino acid aminotransferase
OCU_RS36005	IS30 family transposase
OCU_RS36010	asparagine synthase (glutamine-hydrolyzing)
OCU_RS36035	cytochrome bc complex cytochrome b subunit
OCU_RS36180	penicillin-binding protein 2
OCU_RS36195	UDP-N-acetylmuramoyl-L-alanyl-D-glutamate--2, 6-diaminopimelate ligase
OCU_RS36200	UDP-N-acetylmuramoyl-tripeptide--D-alanyl-D- alanine ligase
OCU_RS36205	phospho-N-acetylmuramoyl-pentapeptide- transferase
OCU_RS36210	UDP-N-acetylmuramoyl-L-alanine--D-glutamate ligase
OCU_RS36215	putative lipid II flippase FtsW
OCU_RS36220	undecaprenyldiphospho-muramoylpentapeptide beta-N-acetylglucosaminyltransferase
OCU_RS36225	UDP-N-acetylmuramate--L-alanine ligase
OCU_RS36230	cell division protein FtsQ/DivIB
OCU_RS36250	cell division protein SepF
OCU_RS36260	DivIVA domain-containing protein
OCU_RS36275	DNA-binding protein
OCU_RS50420	hypothetical protein
OCU_RS50425	IS110 family transposase
OCU_RS36285	MerR family transcriptional regulator
OCU_RS50430	DUF732 domain-containing protein
OCU_RS36295	DUF1490 family protein
OCU_RS36300	copper-translocating P-type ATPase
OCU_RS36305	DUF5134 domain-containing protein
OCU_RS36310	divalent metal cation transporter
OCU_RS36315	magnesium transporter
OCU_RS50435	hypothetical protein
OCU_RS36325	manganese-exporting P-type ATPase CtpC
OCU_RS36330	DUF1490 family protein
OCU_RS36335	DUF732 domain-containing protein
OCU_RS36340	hypothetical protein
OCU_RS36345	DUF1275 domain-containing protein
OCU_RS36350	hypothetical protein
OCU_RS36355	cation transporter
OCU_RS36360	ArsR family transcriptional regulator
OCU_RS50440	DUF1490 family protein
OCU_RS36365	cadmium-translocating P-type ATPase
OCU_RS36370	DUF1490 family protein
OCU_RS36375	HD domain-containing protein
OCU_RS36380	NUDIX domain-containing protein
OCU_RS36385	XRE family transcriptional regulator
OCU_RS36390	hypothetical protein
OCU_RS36395	cell division protein FtsK
OCU_RS36400	hypothetical protein
OCU_RS50445	recombinase family protein
OCU_RS36425	quinone-dependent dihydroorotate dehydrogenase
OCU_RS36430	hypothetical protein
OCU_RS36595	phosphoribosyl-ATP diphosphatase
OCU_RS36600	ATP phosphoribosyltransferase
OCU_RS36820	polyprenol monophosphomannose synthase
OCU_RS36840	sugar epimerase family protein
OCU_RS38100	malate synthase G
OCU_RS38140	MerR family transcriptional regulator
OCU_RS39020	hypothetical protein
OCU_RS39025	hypothetical protein
OCU_RS39030	hypothetical protein
OCU_RS39035	hypothetical protein
OCU_RS39040	hypothetical protein
OCU_RS39045	hypothetical protein
OCU_RS39050	hypothetical protein
OCU_RS39105	CTP synthase
OCU_RS39155	tyrosine--tRNA ligase
OCU_RS39265	argininosuccinate lyase
OCU_RS39270	argininosuccinate synthase
OCU_RS39295	bifunctional glutamate N-acetyltransferase/amino-acid acetyltransferase ArgJ
OCU_RS39300	N-acetyl-gamma-glutamyl-phosphate reductase
OCU_RS39305	phenylalanine--tRNA ligase subunit beta
OCU_RS39310	phenylalanine--tRNA ligase subunit alpha
OCU_RS39345	translation initiation factor IF-3
OCU_RS39350	bifunctional lysylphosphatidylglycerol synthetase/lysine--tRNA ligase LysX
OCU_RS39485	30S ribosomal protein S1
OCU_RS39500	DNA polymerase I
OCU_RS39580	prolipoprotein diacylglyceryl transferase
OCU_RS39585	tryptophan synthase subunit alpha
OCU_RS39590	tryptophan synthase subunit beta
OCU_RS39595	indole-3-glycerol phosphate synthase TrpC
OCU_RS39600	TIGR02234 family membrane protein
OCU_RS39605	anthranilate synthase component I
OCU_RS39635	bifunctional 1-(5-phosphoribosyl)-5-((5- phosphoribosylamino)methylideneamino)imidazole-4- carboxamide isomerase/phosphoribosylanthranilate isomerase PriA
OCU_RS39640	imidazole glycerol phosphate synthase subunit HisH
OCU_RS39645	imidazoleglycerol-phosphate dehydratase HisB
OCU_RS39650	histidinol-phosphate transaminase
OCU_RS39655	histidinol dehydrogenase
OCU_RS39805	threonine ammonia-lyase
OCU_RS39845	DNA polymerase III subunit alpha
OCU_RS39895	isoleucine--tRNA ligase
OCU_RS39950	daunorubicin resistance protein DrrA family ABC transporter ATP-binding protein
OCU_RS39955	ABC transporter
OCU_RS39960	hypothetical protein
OCU_RS39965	glycosyltransferase
OCU_RS39970	FkbM family methyltransferase
OCU_RS39975	GDP-L-fucose synthase
OCU_RS39980	GDP-mannose 4,6-dehydratase
OCU_RS39985	hypothetical protein
OCU_RS39990	glucose-1-phosphate cytidylyltransferase
OCU_RS39995	CDP-glucose 4,6-dehydratase
OCU_RS40000	dTDP-4-keto-6-deoxy-D-glucose epimerase
OCU_RS40005	methyltransferase domain-containing protein
OCU_RS40010	DegT/DnrJ/EryC1/StrS family aminotransferase
OCU_RS50540	hypothetical protein
OCU_RS40020	cephalosporin hydroxylase
OCU_RS50545	glycosyltransferase family 2 protein
OCU_RS40025	hypothetical protein
OCU_RS40030	GDP-mannose 4,6-dehydratase
OCU_RS40035	glycosyltransferase family 1 protein
OCU_RS40180	ferrochelatase
OCU_RS40185	enoyl-[acyl-carrier-protein] reductase FabI
OCU_RS40190	beta-ketoacyl-ACP reductase
OCU_RS40230	aconitate hydratase AcnA
OCU_RS40310	Fe-S cluster assembly ATPase SufC
OCU_RS40315	Fe-S cluster assembly protein SufD
OCU_RS40320	Fe-S cluster assembly protein SufB
OCU_RS40365	transketolase
OCU_RS40525	6,7-dimethyl-8-ribityllumazine synthase
OCU_RS40530	bifunctional 3,4-dihydroxy-2-butanone-4-phosphate synthase/GTP cyclohydrolase II
OCU_RS40550	bifunctional diaminohydroxyphosphoribosylaminopyrimidine deaminase/5-amino-6-(5-phosphoribosylamino)uracil reductase RibD
OCU_RS40580	primosomal protein N'
OCU_RS40605	methionine adenosyltransferase
OCU_RS40635	orotidine-5'-phosphate decarboxylase
OCU_RS40640	carbamoyl-phosphate synthase large subunit
OCU_RS40645	carbamoyl-phosphate synthase small subunit
OCU_RS40650	hypothetical protein
OCU_RS40655	dihydroorotase
OCU_RS40660	aspartate carbamoyltransferase catalytic subunit
OCU_RS40740	type II 3-dehydroquinate dehydratase
OCU_RS40745	3-dehydroquinate synthase
OCU_RS40750	shikimate kinase
OCU_RS40755	chorismate synthase
OCU_RS40785	alanine--tRNA ligase
OCU_RS40855	aspartate--tRNA ligase
OCU_RS40925	histidine--tRNA ligase
OCU_RS40935	peptidylprolyl isomerase
OCU_RS40940	RelA/SpoT family protein
OCU_RS40955	protein translocase subunit SecF
OCU_RS40960	protein translocase subunit SecD
OCU_RS41080	threonine--tRNA ligase
OCU_RS41290	hypothetical protein
OCU_RS41295	hypothetical protein
OCU_RS50565	DUF732 domain-containing protein
OCU_RS41305	phage terminase small subunit P27 family
OCU_RS41310	phage major capsid protein
OCU_RS41315	HK97 family phage prohead protease
OCU_RS41320	hypothetical protein
OCU_RS41325	AAA family ATPase
OCU_RS50575	helix-turn-helix domain-containing protein
OCU_RS41335	hypothetical protein
OCU_RS41340	integrase
OCU_RS41480	DUF2029 domain-containing protein
OCU_RS41495	hypothetical protein
OCU_RS41500	protoporphyrinogen oxidase
OCU_RS41505	uroporphyrinogen decarboxylase
OCU_RS41525	1-deoxy-D-xylulose-5-phosphate synthase
OCU_RS41610	RNA polymerase sigma factor
OCU_RS41650	metal-dependent transcriptional regulator
OCU_RS41655	transposase
OCU_RS50580	hypothetical protein
OCU_RS41725	diaminopimelate epimerase
OCU_RS41830	DNA translocase FtsK
OCU_RS41855	4-hydroxy-tetrahydrodipicolinate synthase
OCU_RS42000	polyribonucleotide nucleotidyltransferase
OCU_RS42100	translation initiation factor IF-2
OCU_RS42130	proline--tRNA ligase
OCU_RS42135	MFS transporter
OCU_RS42140	uroporphyrinogen-III C-methyltransferase
OCU_RS42270	1-deoxy-D-xylulose-5-phosphate reductoisomerase
OCU_RS42380	elongation factor Ts
OCU_RS42385	30S ribosomal protein S2
OCU_RS42455	signal peptidase I
OCU_RS50600	hypothetical protein
OCU_RS42535	IS481 family transposase
OCU_RS42625	vitamin K epoxide reductase family protein
OCU_RS42630	DsbA family protein
OCU_RS42640	aldo/keto reductase
OCU_RS42720	D-alanine--D-alanine ligase
OCU_RS42750	3-isopropylmalate dehydratase small subunit
OCU_RS42755	3-isopropylmalate dehydratase large subunit
OCU_RS42780	glutamate--tRNA ligase
OCU_RS42800	3-isopropylmalate dehydrogenase
OCU_RS42805	phosphoglycerate dehydrogenase
OCU_RS42820	ketol-acid reductoisomerase
OCU_RS42830	acetolactate synthase large subunit
OCU_RS42850	Asp-tRNA(Asn)/Glu-tRNA(Gln) amidotransferase subunit GatB
OCU_RS42865	Asp-tRNA(Asn)/Glu-tRNA(Gln) amidotransferase subunit GatA
OCU_RS42870	Asp-tRNA(Asn)/Glu-tRNA(Gln) amidotransferase subunit GatC
OCU_RS42890	IS3 family transposase
OCU_RS42890	IS3 family transposase
OCU_RS42925	NAD-dependent DNA ligase LigA
OCU_RS42970	electron transfer flavoprotein subunit alpha/FixB family protein
OCU_RS43160	phosphoserine phosphatase SerB
OCU_RS43165	cytochrome c oxidase subunit I
OCU_RS43185	class 1b ribonucleoside-diphosphate reductase subunit beta
OCU_RS43215	class 1b ribonucleoside-diphosphate reductase subunit alpha
OCU_RS43220	class Ib ribonucleoside-diphosphate reductase assembly flavoprotein NrdI
OCU_RS50635	hypothetical protein
OCU_RS43600	hypothetical protein
OCU_RS43695	SsrA-binding protein SmpB
OCU_RS43720	peptide chain release factor 2
OCU_RS44170	hypothetical protein
OCU_RS44175	NAD(P)-dependent oxidoreductase
OCU_RS44180	cytochrome P450
OCU_RS44185	NAD(P)/FAD-dependent oxidoreductase
OCU_RS44190	hypothetical protein
OCU_RS44195	metal-dependent hydrolase
OCU_RS44200	dehydrogenase
OCU_RS44205	TetR/AcrR family transcriptional regulator
OCU_RS44385	ATP-dependent DNA helicase UvrD2
OCU_RS44435	adenylyltransferase/sulfurtransferase MoeZ
OCU_RS44670	preprotein translocase subunit SecA
OCU_RS44700	dTMP kinase
OCU_RS44705	adenosylhomocysteinase
OCU_RS44735	mannose-6-phosphate isomerase, class I
OCU_RS44745	phosphomannomutase/phosphoglucomutase
OCU_RS44935	acyl-CoA carboxylase subunit beta
OCU_RS44960	acetyl/propionyl/methylcrotonyl-CoA carboxylase subunit alpha
OCU_RS45235	tryptophan--tRNA ligase
OCU_RS45250	NADP-dependent isocitrate dehydrogenase
OCU_RS45255	bifunctional o-acetylhomoserine/o-acetylserine sulfhydrylase
OCU_RS45260	homoserine O-acetyltransferase
OCU_RS45285	DUF3017 domain-containing protein
OCU_RS45290	bifunctional methylenetetrahydrofolate dehydrogenase/methenyltetrahydrofolate cyclohydrolase
OCU_RS45355	IS30 family transposase
OCU_RS45425	glutamine-hydrolyzing GMP synthase
OCU_RS45570	alanine racemase
OCU_RS45595	glutamine--fructose-6-phosphate transaminase (isomerizing)
OCU_RS45630	phosphoglucosamine mutase
OCU_RS45635	30S ribosomal protein S9
OCU_RS45640	50S ribosomal protein L13
OCU_RS45700	DNA-directed RNA polymerase subunit alpha
OCU_RS45705	30S ribosomal protein S4
OCU_RS45745	dTDP-glucose 4,6-dehydratase
OCU_RS45750	dTDP-4-dehydrorhamnose 3,5-epimerase
OCU_RS45760	acyltransferase
OCU_RS45885	preprotein translocase subunit SecY
OCU_RS45970	50S ribosomal protein L18
OCU_RS45975	50S ribosomal protein L6
OCU_RS45980	30S ribosomal protein S8
OCU_RS45985	type Z 30S ribosomal protein S14
OCU_RS45990	50S ribosomal protein L5
OCU_RS45995	50S ribosomal protein L24
OCU_RS46030	50S ribosomal protein L16
OCU_RS46035	30S ribosomal protein S3
OCU_RS46040	50S ribosomal protein L22
OCU_RS46050	50S ribosomal protein L2
OCU_RS46055	50S ribosomal protein L23
OCU_RS46060	50S ribosomal protein L4
OCU_RS46065	50S ribosomal protein L3
OCU_RS46160	elongation factor Tu
OCU_RS46165	elongation factor G
OCU_RS46170	30S ribosomal protein S7
OCU_RS46175	30S ribosomal protein S12
OCU_RS46225	DNA-directed RNA polymerase subunit beta'
OCU_RS46230	DNA-directed RNA polymerase subunit beta
OCU_RS46290	AarF/ABC1/UbiB kinase family protein
OCU_RS46325	50S ribosomal protein L11
OCU_RS46330	transcription termination/antitermination protein NusG
OCU_RS46335	preprotein translocase subunit SecE
OCU_RS46450	HNH endonuclease
OCU_RS46585	polyprenyl synthetase family protein
OCU_RS46675	1,4-dihydroxy-2-naphthoyl-CoA synthase
OCU_RS46715	IS30 family transposase
OCU_RS46790	histidine phosphatase family protein
OCU_RS46795	glutamate-1-semialdehyde-2,1-aminomutase
OCU_RS46875	porphobilinogen synthase
OCU_RS46880	bifunctional uroporphyrinogen-III C-methyltransferase/uroporphyrinogen-III synthase
OCU_RS46900	WXG100 family type VII secretion target
OCU_RS46905	secretion protein
OCU_RS46910	hypothetical protein
OCU_RS50735	hypothetical protein
OCU_RS47020	UDP-N-acetylmuramate dehydrogenase
OCU_RS47230	chaperonin GroEL
OCU_RS47380	phosphomethylpyrimidine synthase ThiC
OCU_RS47525	IS3 family transposase
OCU_RS47525	IS3 family transposase
OCU_RS47625	adenylosuccinate synthase
OCU_RS47745	molecular chaperone DnaK
OCU_RS47765	hypothetical protein
OCU_RS47795	pyridoxal phosphate-dependent aminotransferase
OCU_RS47805	glucose-1-phosphate thymidylyltransferase
OCU_RS47870	hypothetical protein
OCU_RS47875	integrase
OCU_RS47880	hypothetical protein
OCU_RS47885	hypothetical protein
OCU_RS47890	hypothetical protein
OCU_RS47895	hypothetical protein
OCU_RS47900	hypothetical protein
OCU_RS47905	hypothetical protein
OCU_RS47910	hypothetical protein
OCU_RS47915	hypothetical protein
OCU_RS47920	hypothetical protein
OCU_RS47925	hypothetical protein
OCU_RS47930	recombinase XerD
OCU_RS50765	DUF3761 domain-containing protein
OCU_RS47935	hypothetical protein
OCU_RS47940	hypothetical protein
OCU_RS50770	DUF3761 domain-containing protein
OCU_RS48090	sulfatase
OCU_RS48120	ESX secretion-associated protein EspG
OCU_RS48125	WXG100 family type VII secretion target
OCU_RS48145	type VII secretion protein EccC
OCU_RS48275	IS481 family transposase
OCU_RS50785	hypothetical protein
OCU_RS48365	MarR family transcriptional regulator
OCU_RS48370	glyoxalase/bleomycin resistance/dioxygenase family protein
OCU_RS48410	DUF3367 domain-containing protein
OCU_RS48540	glycosyltransferase family 1 protein
OCU_RS48555	class I SAM-dependent methyltransferase
OCU_RS48685	membrane protein
OCU_RS48755	dihydroxy-acid dehydratase
OCU_RS50810	hypothetical protein
OCU_RS50815	hypothetical protein
OCU_RS50820	hypothetical protein
OCU_RS50825	hypothetical protein
OCU_RS50830	hypothetical protein
OCU_RS49860	CCA tRNA nucleotidyltransferase
OCU_RS49870	hypothetical protein
OCU_RS49875	hypothetical protein
OCU_RS49885	hypothetical protein
OCU_RS49890	membrane protein
OCU_RS49915	N-acetylmuramoyl-L-alanine amidase
OCU_RS49925	ParB/RepB/Spo0J family partition protein
OCU_RS49930	ParA family protein
OCU_RS49945	membrane protein insertase YidC
OCU_RS32875	16S ribosomal RNA
OCU_RS32880	23S ribosomal RNA
OCU_RS32885	5S ribosomal RNA
OCU_RS27145	tRNA-Thr
OCU_RS30255	tRNA-Leu
OCU_RS35070	tRNA-Met
OCU_RS36410	tRNA-Leu
OCU_RS39055	tRNA-Pro
OCU_RS46365	tRNA-Met
OCU_RS46370	tRNA-Thr
OCU_RS47865	tRNA-Gly
OCU_RS50655	transfer-messenger RNA
