# Supplementary material for: Genome-wide identification of essential genes in Mycobacterium intracellulare by transposon sequencing — Implication for metabolic remodeling
Source: Sci Rep. 2020 Mar 25;10:5449. doi: 10.1038/s41598-020-62287-2 (PMC7096427; doi:10.1038/s41598-020-62287-2)
Supplement: Supplementary file 3 — Additional file 4. [file 41598_2020_62287_MOESM3_ESM.xlsx]

## Sheet: Sheet1
site of nucleotide	Library 1	Library 2	Library 3	gene
84	0	0	0	OCU_RS25000_(gene_0001)
458	0	0	0	OCU_RS25000_(gene_0001)
524	0	0	0	OCU_RS25000_(gene_0001)
611	0	0	0	OCU_RS25000_(gene_0001)
680	0	0	0	OCU_RS25000_(gene_0001)
716	0	0	0	OCU_RS25000_(gene_0001)
794	0	0	0	OCU_RS25000_(gene_0001)
853	0	0	0	OCU_RS25000_(gene_0001)
1277	0	0	0	OCU_RS25000_(gene_0001)
1355	0	0	0	OCU_RS25000_(gene_0001)
1433	0	0	0	OCU_RS25000_(gene_0001)
1658	0	0	0
1754	0	0	0
1796	0	0	0
1799	0	0	0
1805	0	0	0
1817	0	0	0
1838	0	0	0
1911	0	239	0
1938	0	0	47
1961	0	0	0
2014	0	0	0
2028	15	0	0
2069	0	0	0
2250	0	0	0	OCU_RS25005_(gene_0002)
2257	0	0	0	OCU_RS25005_(gene_0002)
2370	0	0	0	OCU_RS25005_(gene_0002)
2445	0	0	0	OCU_RS25005_(gene_0002)
2792	0	0	0	OCU_RS25005_(gene_0002)
3084	0	0	0	OCU_RS25005_(gene_0002)
3231	0	0	0	OCU_RS25005_(gene_0002)
3237	0	0	0	OCU_RS25005_(gene_0002)
3267	18	298	0	OCU_RS25005_(gene_0002)
3273	94	0	0	OCU_RS25010_(gene_0003)
3286	0	0	0	OCU_RS25010_(gene_0003)
3402	0	0	0	OCU_RS25010_(gene_0003)
3672	0	0	229	OCU_RS25010_(gene_0003)
3729	0	0	0	OCU_RS25010_(gene_0003)
3786	0	0	0	OCU_RS25010_(gene_0003)
3872	0	0	0	OCU_RS25010_(gene_0003)
3915	153	0	0	OCU_RS25010_(gene_0003)
3957	33	0	0	OCU_RS25010_(gene_0003)
4197	0	0	0	OCU_RS25010_(gene_0003)
4374	102	134	0	OCU_RS25010_(gene_0003)
4408	0	0	0	OCU_RS25010_(gene_0003)
4979	0	0	0	OCU_RS25015_(gene_0004)
4985	0	0	0	OCU_RS25015_(gene_0004)
5026	0	0	89
5060	80	6	21
5096	0	70	0
5122	0	12	182
5130	0	0	4
5142	0	0	0
5172	73	76	81
5177	0	0	8
5278	0	0	0	OCU_RS25020_(gene_0005)
5341	0	0	0	OCU_RS25020_(gene_0005)
5425	0	0	0	OCU_RS25020_(gene_0005)
5450	0	0	0	OCU_RS25020_(gene_0005)
5590	0	0	0	OCU_RS25020_(gene_0005)
5680	0	0	0	OCU_RS25020_(gene_0005)
5698	0	0	0	OCU_RS25020_(gene_0005)
5711	0	0	0	OCU_RS25020_(gene_0005)
5803	0	0	0	OCU_RS25020_(gene_0005)
5982	0	0	0	OCU_RS25020_(gene_0005)
5988	0	0	0	OCU_RS25020_(gene_0005)
6007	0	0	0	OCU_RS25020_(gene_0005)
6139	0	0	0	OCU_RS25020_(gene_0005)
6241	0	0	0	OCU_RS25020_(gene_0005)
6616	0	0	0	OCU_RS25020_(gene_0005)
6820	0	0	0	OCU_RS25020_(gene_0005)
6955	0	0	0	OCU_RS25020_(gene_0005)
6994	0	0	0	OCU_RS25020_(gene_0005)
7078	0	0	0	OCU_RS25020_(gene_0005)
7236	0	0	0	OCU_RS25020_(gene_0005)
7245	0	0	0	OCU_RS25020_(gene_0005)
7268	0	0	0	OCU_RS25020_(gene_0005)
7276	0	0	0	OCU_RS25020_(gene_0005)
7327	54	0	0
7414	0	0	0	OCU_RS25025_(gene_0006)
7423	0	0	0	OCU_RS25025_(gene_0006)
7501	0	0	0	OCU_RS25025_(gene_0006)
7510	0	0	0	OCU_RS25025_(gene_0006)
7578	0	0	0	OCU_RS25025_(gene_0006)
7582	0	0	0	OCU_RS25025_(gene_0006)
7609	0	0	0	OCU_RS25025_(gene_0006)
7651	0	0	0	OCU_RS25025_(gene_0006)
7717	0	0	0	OCU_RS25025_(gene_0006)
7803	0	0	0	OCU_RS25025_(gene_0006)
7845	0	0	0	OCU_RS25025_(gene_0006)
7894	0	0	0	OCU_RS25025_(gene_0006)
7918	0	0	0	OCU_RS25025_(gene_0006)
7958	0	0	0	OCU_RS25025_(gene_0006)
7976	0	0	0	OCU_RS25025_(gene_0006)
7988	0	0	0	OCU_RS25025_(gene_0006)
8109	0	0	0	OCU_RS25025_(gene_0006)
8126	0	0	0	OCU_RS25025_(gene_0006)
8191	0	0	0	OCU_RS25025_(gene_0006)
8218	0	0	0	OCU_RS25025_(gene_0006)
8257	0	0	0	OCU_RS25025_(gene_0006)
8268	0	0	0	OCU_RS25025_(gene_0006)
8295	0	0	0	OCU_RS25025_(gene_0006)
8342	0	0	0	OCU_RS25025_(gene_0006)
8455	0	0	0	OCU_RS25025_(gene_0006)
8530	0	0	0	OCU_RS25025_(gene_0006)
8869	0	0	0	OCU_RS25025_(gene_0006)
8872	0	0	0	OCU_RS25025_(gene_0006)
8917	0	0	0	OCU_RS25025_(gene_0006)
9058	0	0	0	OCU_RS25025_(gene_0006)
9196	0	0	0	OCU_RS25025_(gene_0006)
9322	0	0	0	OCU_RS25025_(gene_0006)
9418	0	0	0	OCU_RS25025_(gene_0006)
9527	0	0	0	OCU_RS25025_(gene_0006)
9586	0	0	0	OCU_RS25025_(gene_0006)
9685	0	0	0	OCU_RS25025_(gene_0006)
9727	0	0	0	OCU_RS25025_(gene_0006)
9870	0	0	0	OCU_RS25025_(gene_0006)
9911	0	0	0	OCU_RS25025_(gene_0006)
10165	0	0	0	OCU_RS25025_(gene_0006)
10192	0	0	0	OCU_RS25025_(gene_0006)
10321	0	0	0	OCU_RS25025_(gene_0006)
10336	0	0	0	OCU_RS25025_(gene_0006)
10441	0	0	0	OCU_RS25025_(gene_0006)
10456	0	0	0	OCU_RS25025_(gene_0006)
10613	0	0	0	OCU_RS25025_(gene_0006)
10720	0	0	0	OCU_RS25025_(gene_0006)
10756	0	0	0	OCU_RS25025_(gene_0006)
10783	0	0	0	OCU_RS25025_(gene_0006)
10810	0	0	0	OCU_RS25025_(gene_0006)
10855	0	0	0	OCU_RS25025_(gene_0006)
10915	0	0	0	OCU_RS25025_(gene_0006)
11104	98	257	488	OCU_RS25025_(gene_0006)
11113	40	93	233
11122	87	82	59
11180	429	88	314
11232	0	29	0
11241	520	239	433
11601	127	0	263	OCU_RS25030_(gene_0007)
11635	0	0	102	OCU_RS25030_(gene_0007)
11892	36	152	212	OCU_RS25030_(gene_0007)
11986	0	58	0	OCU_RS25030_(gene_0007)
12078	98	18	47	OCU_RS25030_(gene_0007)
12135	469	134	208	OCU_RS25030_(gene_0007)
12181	276	6	0
12189	0	0	0
12208	40	0	0
12216	0	0	0
12224	0	0	0	OCU_RS25035_(tRNA-Ile)
12226	0	0	0	OCU_RS25035_(tRNA-Ile)
12239	0	0	0	OCU_RS25035_(tRNA-Ile)
12255	0	0	0	OCU_RS25035_(tRNA-Ile)
12285	0	0	0	OCU_RS25035_(tRNA-Ile)
12320	84	169	93
12353	0	99	68
12448	0	0	0	OCU_RS25040_(tRNA-Ala)
12460	0	0	0	OCU_RS25040_(tRNA-Ala)
12505	0	0	0	OCU_RS25040_(tRNA-Ala)
12537	134	193	356	OCU_RS25045_(gene_0008)
12564	342	12	293	OCU_RS25045_(gene_0008)
12806	153	169	55	OCU_RS25045_(gene_0008)
12945	76	479	195	OCU_RS25045_(gene_0008)
13005	516	88	237	OCU_RS25045_(gene_0008)
13039	185	163	76	OCU_RS25045_(gene_0008)
13041	647	689	479	OCU_RS25045_(gene_0008)
13063	127	12	98	OCU_RS25045_(gene_0008)
13118	65	0	0
13138	109	0	212
13159	327	409	729
13167	0	99	0
13334	0	0	0	OCU_RS25050_(gene_0009)
13345	58	35	59	OCU_RS25050_(gene_0009)
13356	0	0	0	OCU_RS25050_(gene_0009)
13365	581	444	500	OCU_RS25050_(gene_0009)
13419	443	321	89	OCU_RS25050_(gene_0009)
13812	229	0	0	OCU_RS25050_(gene_0009)
13896	0	0	81	OCU_RS25050_(gene_0009)
13938	15	0	8	OCU_RS25050_(gene_0009)
13968	236	23	259	OCU_RS25050_(gene_0009)
14128	0	0	0	OCU_RS25050_(gene_0009)
14181	0	0	0	OCU_RS25050_(gene_0009)
14517	316	23	348	OCU_RS25055_(gene_0010)
14531	254	64	225	OCU_RS25055_(gene_0010)
14796	0	0	0	OCU_RS25055_(gene_0010)
14889	120	467	127	OCU_RS25055_(gene_0010)
15013	0	0	0
15033	320	233	335
15119	62	58	17
15144	352	88	174	OCU_RS25060_(gene_0011)
15165	4	0	106	OCU_RS25060_(gene_0011)
15274	371	111	237	OCU_RS25060_(gene_0011)
15316	396	432	322	OCU_RS25060_(gene_0011)
15403	4	484	297	OCU_RS25060_(gene_0011)
15451	84	64	471	OCU_RS25060_(gene_0011)
15667	15	0	85	OCU_RS25060_(gene_0011)
15714	0	409	0	OCU_RS50030_(gene_0012)
15834	0	0	0	OCU_RS50030_(gene_0012)
15884	629	963	746	OCU_RS50030_(gene_0012)
16028	0	0	0	OCU_RS50030_(gene_0012)
16045	0	0	0	OCU_RS50030_(gene_0012)
16126	0	111	13
16154	0	0	17
16167	0	0	0
16182	0	82	8
16331	0	0	0	OCU_RS25070_(gene_0013)
16396	0	0	0	OCU_RS25070_(gene_0013)
16558	0	0	68
16570	0	76	0
16629	490	811	488
16638	0	23	4
16646	309	53	68
16772	0	0	47	OCU_RS25075_(gene_0014)
17190	581	484	390	OCU_RS25075_(gene_0014)
17215	563	163	1064	OCU_RS25075_(gene_0014)
17227	22	41	293	OCU_RS25075_(gene_0014)
17299	247	233	645	OCU_RS25075_(gene_0014)
17308	1976	718	1531	OCU_RS25075_(gene_0014)
17332	0	0	0	OCU_RS25075_(gene_0014)
17395	189	274	471	OCU_RS25075_(gene_0014)
17422	76	0	98	OCU_RS25075_(gene_0014)
17460	0	0	0
17496	0	0	0	OCU_RS25080_(gene_0015)
17526	0	0	0	OCU_RS25080_(gene_0015)
17813	0	0	0	OCU_RS25080_(gene_0015)
17862	0	0	0	OCU_RS25080_(gene_0015)
17872	0	0	0	OCU_RS25080_(gene_0015)
18114	153	0	4	OCU_RS25080_(gene_0015)
18137	138	0	47	OCU_RS25080_(gene_0015),OCU_RS25085_(gene_0016)
18203	0	0	0	OCU_RS25085_(gene_0016)
18473	0	0	0	OCU_RS25085_(gene_0016)
18707	0	0	0	OCU_RS25085_(gene_0016)
19229	0	0	0	OCU_RS25085_(gene_0016)
19340	0	0	0	OCU_RS25085_(gene_0016)
19397	0	0	0	OCU_RS25085_(gene_0016)
19418	0	0	0	OCU_RS25085_(gene_0016)
19472	0	0	0	OCU_RS25085_(gene_0016)
19542	0	0	0	OCU_RS25085_(gene_0016)
19736	0	0	0	OCU_RS25085_(gene_0016)
19751	0	0	0	OCU_RS25085_(gene_0016)
19793	0	0	0	OCU_RS25085_(gene_0016)
19855	0	0	0	OCU_RS25085_(gene_0016)
19859	0	0	0	OCU_RS25085_(gene_0016)
19985	0	0	0	OCU_RS25085_(gene_0016)
20064	0	0	0	OCU_RS25090_(gene_0017)
20244	0	0	0	OCU_RS25090_(gene_0017)
20262	0	0	0	OCU_RS25090_(gene_0017)
20394	0	0	0	OCU_RS25090_(gene_0017)
20503	0	0	0	OCU_RS25090_(gene_0017)
20662	0	0	0	OCU_RS25090_(gene_0017)
20683	0	0	0	OCU_RS25090_(gene_0017)
20737	0	64	4	OCU_RS25090_(gene_0017)
20844	0	0	0	OCU_RS25090_(gene_0017)
21010	0	0	0	OCU_RS25090_(gene_0017)
21049	0	0	0	OCU_RS25090_(gene_0017)
21247	0	0	0	OCU_RS25090_(gene_0017)
21296	0	0	0	OCU_RS25095_(gene_0018)
21429	948	514	399	OCU_RS25095_(gene_0018)
21478	0	0	0	OCU_RS25095_(gene_0018)
21560	312	1308	814	OCU_RS25095_(gene_0018)
21565	0	0	47	OCU_RS25095_(gene_0018)
21603	843	1150	1204	OCU_RS25095_(gene_0018)
21660	429	502	555	OCU_RS25095_(gene_0018)
21975	356	245	543	OCU_RS25095_(gene_0018)
22104	87	455	420	OCU_RS25095_(gene_0018)
22215	131	6	992	OCU_RS25095_(gene_0018)
22476	262	706	59	OCU_RS25095_(gene_0018)
22488	134	216	195	OCU_RS25095_(gene_0018)
22509	113	490	598	OCU_RS25095_(gene_0018)
22527	342	0	136	OCU_RS25095_(gene_0018)
22535	4	123	267	OCU_RS25095_(gene_0018)
22552	0	0	0	OCU_RS25095_(gene_0018)
22569	665	362	220	OCU_RS25095_(gene_0018)
22617	505	403	441	OCU_RS25095_(gene_0018)
22759	138	339	717	OCU_RS25095_(gene_0018),OCU_RS25100_(gene_0019)
22874	556	152	645	OCU_RS25100_(gene_0019)
22901	414	438	640	OCU_RS25100_(gene_0019)
22948	0	0	13	OCU_RS25100_(gene_0019)
23072	774	531	297	OCU_RS25100_(gene_0019)
23237	0	0	0	OCU_RS25100_(gene_0019)
23312	316	0	25	OCU_RS25100_(gene_0019)
23384	109	0	0	OCU_RS25100_(gene_0019)
23408	236	0	127	OCU_RS25100_(gene_0019)
23416	0	70	0	OCU_RS25100_(gene_0019)
23729	349	88	178	OCU_RS25100_(gene_0019)
23735	0	0	0	OCU_RS25100_(gene_0019)
23905	233	53	42	OCU_RS25100_(gene_0019)
23937	87	23	25	OCU_RS25100_(gene_0019)
23939	0	99	51	OCU_RS25100_(gene_0019)
24002	11	0	51	OCU_RS25100_(gene_0019)
24117	0	0	0	OCU_RS25100_(gene_0019)
24359	0	6	131	OCU_RS25105_(gene_0020)
24424	0	29	123	OCU_RS25105_(gene_0020)
24565	0	23	4	OCU_RS25105_(gene_0020)
24613	131	216	598	OCU_RS25105_(gene_0020)
24682	320	403	263	OCU_RS25105_(gene_0020)
24694	607	0	386	OCU_RS25105_(gene_0020)
24697	272	461	25	OCU_RS25105_(gene_0020)
24949	0	0	0	OCU_RS25105_(gene_0020)
24955	0	0	0	OCU_RS25105_(gene_0020)
25030	0	0	0	OCU_RS25105_(gene_0020)
25120	0	0	0	OCU_RS25105_(gene_0020)
25312	0	0	0	OCU_RS25105_(gene_0020)
25335	0	0	0	OCU_RS25105_(gene_0020)
25373	0	0	0	OCU_RS25105_(gene_0020)
25413	0	0	0	OCU_RS25105_(gene_0020)
25594	0	0	0	OCU_RS25105_(gene_0020)
25648	0	0	0	OCU_RS25105_(gene_0020)
25741	0	0	0	OCU_RS25110_(gene_0021)
25780	0	0	0	OCU_RS25110_(gene_0021)
25792	0	64	51	OCU_RS25110_(gene_0021)
25823	25	619	496	OCU_RS25110_(gene_0021)
25827	127	356	399	OCU_RS25110_(gene_0021)
25843	22	467	293	OCU_RS25110_(gene_0021)
25856	174	169	4	OCU_RS25110_(gene_0021)
25904	7	18	373	OCU_RS25110_(gene_0021)
26012	0	0	72	OCU_RS25110_(gene_0021)
26102	211	350	623	OCU_RS25110_(gene_0021)
26106	0	0	246	OCU_RS25110_(gene_0021)
26143	0	105	195	OCU_RS25110_(gene_0021)
26185	156	251	165	OCU_RS25110_(gene_0021)
26218	0	0	85
26260	0	0	0
26270	29	140	51
26325	262	76	127	OCU_RS25115_(gene_0022)
26500	76	0	0	OCU_RS25115_(gene_0022)
26565	0	286	458	OCU_RS25115_(gene_0022)
26622	0	0	0	OCU_RS25115_(gene_0022)
26637	0	0	0	OCU_RS25115_(gene_0022)
26646	0	0	0	OCU_RS25115_(gene_0022)
26667	4	163	225	OCU_RS25115_(gene_0022)
26685	0	187	64	OCU_RS25115_(gene_0022)
26703	87	1296	187	OCU_RS25115_(gene_0022)
26721	0	169	30	OCU_RS25115_(gene_0022)
26739	62	327	335	OCU_RS25115_(gene_0022)
26745	25	222	106	OCU_RS25115_(gene_0022)
26769	0	0	38	OCU_RS25115_(gene_0022)
26790	0	286	522	OCU_RS25115_(gene_0022)
26817	0	304	38	OCU_RS25115_(gene_0022)
26826	0	543	305	OCU_RS25115_(gene_0022)
26841	0	128	8	OCU_RS25115_(gene_0022)
26856	0	555	64	OCU_RS25115_(gene_0022)
26874	11	18	233	OCU_RS25115_(gene_0022)
26886	51	152	42	OCU_RS25115_(gene_0022)
26907	0	0	0	OCU_RS25115_(gene_0022)
26934	0	210	72	OCU_RS25115_(gene_0022)
26970	36	350	229	OCU_RS25115_(gene_0022)
26979	0	82	4	OCU_RS25115_(gene_0022)
26991	0	333	47	OCU_RS25115_(gene_0022)
27033	0	0	174	OCU_RS25115_(gene_0022)
27048	0	0	13	OCU_RS25115_(gene_0022)
27060	80	414	30	OCU_RS25115_(gene_0022)
27078	0	35	59	OCU_RS25115_(gene_0022)
27108	229	350	390	OCU_RS25115_(gene_0022)
27120	0	0	0	OCU_RS25115_(gene_0022)
27144	0	0	0	OCU_RS25115_(gene_0022)
27162	0	0	0	OCU_RS25115_(gene_0022)
27180	0	0	0	OCU_RS25115_(gene_0022)
27204	0	0	0	OCU_RS25115_(gene_0022)
27222	0	0	0	OCU_RS25115_(gene_0022)
27240	0	0	0	OCU_RS25115_(gene_0022)
27258	0	0	0	OCU_RS25115_(gene_0022)
27276	0	0	0	OCU_RS25115_(gene_0022)
27306	0	41	0	OCU_RS25115_(gene_0022)
27324	0	0	0	OCU_RS25115_(gene_0022)
27345	33	0	0	OCU_RS25115_(gene_0022)
27414	0	0	0	OCU_RS25115_(gene_0022)
27426	36	93	284	OCU_RS25115_(gene_0022)
27429	87	572	170	OCU_RS25115_(gene_0022)
27468	0	76	157	OCU_RS25115_(gene_0022)
27494	0	327	318	OCU_RS25115_(gene_0022)
27520	69	123	51	OCU_RS25115_(gene_0022)
27597	145	269	51	OCU_RS25115_(gene_0022)
27607	0	0	199	OCU_RS25115_(gene_0022)
27651	487	64	1018	OCU_RS25115_(gene_0022)
27678	668	864	187	OCU_RS25115_(gene_0022)
27690	233	257	407	OCU_RS25115_(gene_0022)
27751	33	0	683	OCU_RS25115_(gene_0022)
27760	80	309	416	OCU_RS25115_(gene_0022)
27768	65	543	700	OCU_RS25115_(gene_0022)
27845	236	298	310	OCU_RS25115_(gene_0022)
27946	0	123	242	OCU_RS25115_(gene_0022)
27957	80	146	0
27983	298	397	233
28037	0	0	85
28173	262	245	297
28181	196	35	360
28297	0	0	0
28300	145	438	191
28375	193	152	17
28502	1097	1057	1374	OCU_RS25125_(gene_0023)
28504	120	99	119	OCU_RS25125_(gene_0023)
28523	36	35	98	OCU_RS25125_(gene_0023)
28529	262	70	322	OCU_RS25125_(gene_0023)
28535	105	23	153	OCU_RS25125_(gene_0023)
28592	305	140	220	OCU_RS25125_(gene_0023)
28609	0	99	216	OCU_RS25125_(gene_0023)
28611	233	88	284	OCU_RS25125_(gene_0023)
28694	523	858	471	OCU_RS25125_(gene_0023)
28740	0	0	0	OCU_RS25125_(gene_0023)
28758	570	333	505	OCU_RS25125_(gene_0023)
28761	36	41	0	OCU_RS25125_(gene_0023)
28823	0	187	85	OCU_RS25125_(gene_0023)
28836	443	397	263
28847	69	12	0	OCU_RS25130_(gene_0024)
28862	153	47	119	OCU_RS25130_(gene_0024)
28940	160	0	0	OCU_RS25130_(gene_0024)
28970	283	245	81	OCU_RS25130_(gene_0024)
29027	4	0	13	OCU_RS25130_(gene_0024)
29035	131	6	98	OCU_RS25130_(gene_0024)
29214	113	152	17
29322	109	0	0	OCU_RS25135_(gene_0025)
29362	0	0	0	OCU_RS25135_(gene_0025)
29368	120	391	458	OCU_RS25135_(gene_0025)
29400	0	0	0	OCU_RS25135_(gene_0025)
29424	54	216	76	OCU_RS25135_(gene_0025)
29479	7	70	0	OCU_RS25135_(gene_0025)
29599	774	152	123	OCU_RS25135_(gene_0025)
29657	0	0	0	OCU_RS25135_(gene_0025)
29667	0	88	0	OCU_RS25135_(gene_0025)
29731	0	152	47
29940	0	0	0
29953	0	0	0
29959	0	0	0
29963	0	0	0
29976	0	0	30
30102	0	105	0	OCU_RS25140_(gene_0026)
30169	0	0	0	OCU_RS25140_(gene_0026)
30461	29	58	759	OCU_RS25145_(gene_0027)
30491	163	0	0	OCU_RS25145_(gene_0027)
30584	138	23	165	OCU_RS25145_(gene_0027)
30726	0	18	0	OCU_RS25145_(gene_0027)
30789	0	374	148	OCU_RS25145_(gene_0027)
30812	124	88	0	OCU_RS25145_(gene_0027)
30856	0	29	8	OCU_RS25145_(gene_0027)
31012	7	88	76	OCU_RS25145_(gene_0027)
31030	0	0	0	OCU_RS25145_(gene_0027)
31174	0	0	0	OCU_RS25145_(gene_0027)
31270	0	0	0	OCU_RS25145_(gene_0027)
31299	0	0	0	OCU_RS25145_(gene_0027)
31307	65	146	17	OCU_RS25145_(gene_0027)
31314	7	0	8	OCU_RS25145_(gene_0027)
31387	0	0	123	OCU_RS25145_(gene_0027)
31453	0	12	131	OCU_RS25145_(gene_0027)
31476	0	0	42	OCU_RS25145_(gene_0027)
31748	0	0	0	OCU_RS25145_(gene_0027)
31755	0	99	0	OCU_RS25145_(gene_0027)
31799	33	304	356	OCU_RS25145_(gene_0027)
31823	44	0	0	OCU_RS25150_(gene_0028)
31847	54	0	110	OCU_RS25150_(gene_0028)
31929	33	18	25	OCU_RS25150_(gene_0028)
32020	127	0	0	OCU_RS25150_(gene_0028)
32090	0	47	0	OCU_RS25150_(gene_0028)
32123	58	111	81	OCU_RS25150_(gene_0028)
32135	0	321	131	OCU_RS25150_(gene_0028)
32180	0	0	165	OCU_RS25150_(gene_0028)
32211	0	0	0	OCU_RS25150_(gene_0028)
32237	0	58	123	OCU_RS25150_(gene_0028)
32347	0	0	0	OCU_RS25150_(gene_0028)
32468	0	0	102
32474	167	0	102
32483	163	0	0
32504	0	0	17
32539	73	53	127
32559	0	0	34
32567	0	0	136
32616	352	0	4
32622	138	216	526
32629	200	0	131
32667	211	175	0
32680	218	140	0
32719	265	70	276	OCU_RS25155_(gene_0029)
32721	0	134	136	OCU_RS25155_(gene_0029)
32723	792	420	466	OCU_RS25155_(gene_0029)
32793	0	152	0	OCU_RS25155_(gene_0029)
32972	0	0	0	OCU_RS25155_(gene_0029)
32987	153	140	4	OCU_RS25155_(gene_0029)
33077	251	47	666	OCU_RS25155_(gene_0029)
33259	0	0	17	OCU_RS25155_(gene_0029)
33288	0	0	38	OCU_RS25155_(gene_0029)
33307	265	105	237	OCU_RS25155_(gene_0029)
33402	54	0	34	OCU_RS25155_(gene_0029)
33459	0	0	0	OCU_RS25155_(gene_0029)
33478	236	467	823	OCU_RS25155_(gene_0029)
33480	472	788	632	OCU_RS25155_(gene_0029)
33586	7	216	136	OCU_RS25155_(gene_0029)
33611	98	484	76	OCU_RS25155_(gene_0029)
33646	134	619	360	OCU_RS25155_(gene_0029)
33676	0	0	148	OCU_RS25155_(gene_0029)
33730	541	893	1242	OCU_RS25155_(gene_0029)
33733	469	193	560	OCU_RS25155_(gene_0029)
33813	262	735	76	OCU_RS25155_(gene_0029)
34088	189	193	229	OCU_RS25155_(gene_0029)
34121	363	82	343	OCU_RS25155_(gene_0029)
34130	349	29	454	OCU_RS25155_(gene_0029)
34137	0	0	195	OCU_RS25155_(gene_0029)
34157	861	274	619	OCU_RS25155_(gene_0029)
34201	461	1296	1268	OCU_RS25155_(gene_0029)
34275	483	619	386	OCU_RS25155_(gene_0029)
34300	807	1383	1692	OCU_RS25155_(gene_0029)
34333	607	426	903	OCU_RS25155_(gene_0029)
34382	47	204	356	OCU_RS25155_(gene_0029)
34413	22	0	17	OCU_RS25155_(gene_0029)
34428	11	41	89	OCU_RS25155_(gene_0029)
34455	272	111	102	OCU_RS25155_(gene_0029)
34476	323	146	34	OCU_RS25155_(gene_0029)
34495	36	18	25	OCU_RS25155_(gene_0029)
34513	0	0	0	OCU_RS25155_(gene_0029)
34523	51	169	51	OCU_RS25155_(gene_0029)
34533	134	0	34	OCU_RS25155_(gene_0029)
34564	22	0	0	OCU_RS25155_(gene_0029)
34568	44	0	0
34600	0	0	0	OCU_RS25160_(gene_0030)
34615	0	0	0	OCU_RS25160_(gene_0030)
34619	0	0	0	OCU_RS25160_(gene_0030)
34630	0	0	0	OCU_RS25160_(gene_0030)
34755	0	0	0	OCU_RS25160_(gene_0030)
34758	0	0	0	OCU_RS25160_(gene_0030)
34763	0	0	0	OCU_RS25160_(gene_0030)
34779	0	0	0	OCU_RS25160_(gene_0030)
34810	0	0	0	OCU_RS25160_(gene_0030)
34822	0	0	0	OCU_RS25160_(gene_0030)
34841	0	0	0	OCU_RS25160_(gene_0030)
34880	0	0	0	OCU_RS25160_(gene_0030)
34902	0	0	0	OCU_RS25160_(gene_0030)
34941	0	0	0	OCU_RS25160_(gene_0030)
34964	0	0	0	OCU_RS25160_(gene_0030)
34969	0	0	0	OCU_RS25160_(gene_0030)
34994	0	134	288
35016	15	35	13
35030	207	158	98
35145	54	181	343	OCU_RS25165_(gene_0031)
35165	0	216	420	OCU_RS25165_(gene_0031)
35322	0	18	72	OCU_RS25165_(gene_0031)
35346	58	625	284	OCU_RS25165_(gene_0031)
35418	487	88	407	OCU_RS25165_(gene_0031)
35461	113	35	55	OCU_RS25165_(gene_0031),OCU_RS25170_(gene_0032)
35474	360	595	293	OCU_RS25165_(gene_0031),OCU_RS25170_(gene_0032)
35496	0	0	0	OCU_RS25170_(gene_0032)
35563	0	0	0	OCU_RS25170_(gene_0032)
35614	465	41	55	OCU_RS25170_(gene_0032)
35694	58	0	30	OCU_RS25170_(gene_0032)
35757	33	683	437	OCU_RS25170_(gene_0032)
35761	305	455	509	OCU_RS25170_(gene_0032)
35855	15	0	0	OCU_RS25170_(gene_0032)
35973	0	0	0	OCU_RS25170_(gene_0032)
35995	200	286	4	OCU_RS25170_(gene_0032)
36213	400	70	174	OCU_RS25170_(gene_0032)
36221	0	520	47	OCU_RS25170_(gene_0032)
36265	15	0	38	OCU_RS25170_(gene_0032)
36505	51	111	0
36624	36	0	17	OCU_RS25175_(gene_0033)
36761	40	82	216	OCU_RS25175_(gene_0033)
36779	171	0	0	OCU_RS25175_(gene_0033)
36807	233	309	259	OCU_RS25175_(gene_0033)
36809	450	333	360	OCU_RS25175_(gene_0033)
36859	25	0	0	OCU_RS25175_(gene_0033)
37049	440	426	102	OCU_RS25175_(gene_0033)
37061	0	93	68	OCU_RS25175_(gene_0033)
37165	0	0	17	OCU_RS25175_(gene_0033)
37698	11	64	318	OCU_RS25175_(gene_0033)
37727	0	187	170	OCU_RS25175_(gene_0033)
37742	0	128	81	OCU_RS25175_(gene_0033)
37802	113	665	165	OCU_RS25175_(gene_0033)
37813	0	0	0	OCU_RS25175_(gene_0033)
37822	276	502	356	OCU_RS25175_(gene_0033)
37825	94	105	136	OCU_RS25175_(gene_0033)
37911	58	0	246
37944	0	210	13
38006	225	543	827	OCU_RS25180_(gene_0034)
38135	0	111	34	OCU_RS25180_(gene_0034)
38182	0	0	0	OCU_RS25180_(gene_0034)
38221	334	12	314	OCU_RS25180_(gene_0034)
38323	258	29	496	OCU_RS25180_(gene_0034)
38368	0	146	0	OCU_RS25180_(gene_0034)
38439	15	0	0
38451	0	193	0
38453	0	0	55
38497	0	0	13
38499	0	0	21
38507	0	0	0
38527	494	356	293
38530	0	0	55
38539	124	607	653
38617	0	0	0	OCU_RS25185_(gene_0035)
38745	0	0	0	OCU_RS25185_(gene_0035)
38755	0	0	0	OCU_RS25185_(gene_0035)
38886	0	0	0	OCU_RS25185_(gene_0035)
38955	0	0	0	OCU_RS25185_(gene_0035)
38964	0	0	0	OCU_RS25185_(gene_0035)
38966	0	0	0	OCU_RS25185_(gene_0035)
39217	0	0	0	OCU_RS25185_(gene_0035)
39352	0	0	64	OCU_RS25190_(gene_0036)
39437	116	228	390	OCU_RS25190_(gene_0036)
39494	22	0	89	OCU_RS25190_(gene_0036)
39559	0	12	30	OCU_RS25190_(gene_0036)
39712	291	0	165	OCU_RS25190_(gene_0036)
39732	22	47	0	OCU_RS25190_(gene_0036)
39785	0	0	55	OCU_RS25190_(gene_0036)
39816	0	0	0	OCU_RS25190_(gene_0036)
39878	323	222	492	OCU_RS25190_(gene_0036)
39938	84	198	318	OCU_RS25190_(gene_0036)
39952	0	0	0	OCU_RS25190_(gene_0036)
39974	47	6	212	OCU_RS25190_(gene_0036)
40002	0	0	0	OCU_RS25190_(gene_0036)
40097	0	105	93	OCU_RS25190_(gene_0036)
40119	0	23	51	OCU_RS25190_(gene_0036)
40158	0	0	233	OCU_RS25190_(gene_0036)
40236	145	12	0	OCU_RS25195_(gene_0037)
40423	69	35	81	OCU_RS25195_(gene_0037)
40553	243	181	522	OCU_RS25195_(gene_0037)
40571	0	0	25	OCU_RS25195_(gene_0037)
40581	145	23	51
40631	76	99	310
40713	44	76	199	OCU_RS25200_(gene_0038)
41283	105	274	0	OCU_RS25200_(gene_0038)
41384	0	0	0	OCU_RS25200_(gene_0038)
41665	440	82	170	OCU_RS25200_(gene_0038)
41938	134	193	0	OCU_RS25200_(gene_0038)
41963	516	409	399	OCU_RS25200_(gene_0038)
42061	116	0	204	OCU_RS25200_(gene_0038)
42110	124	18	153	OCU_RS25200_(gene_0038)
42131	0	169	85	OCU_RS25200_(gene_0038)
42184	857	245	314
42225	690	64	339	OCU_RS25205_(gene_0039)
42246	182	514	343	OCU_RS25205_(gene_0039)
42284	174	105	327	OCU_RS25205_(gene_0039)
42404	291	76	93	OCU_RS25205_(gene_0039)
42453	76	0	51	OCU_RS25205_(gene_0039)
42601	47	181	632	OCU_RS25210_(gene_0040)
42603	1936	1226	1679	OCU_RS25210_(gene_0040)
42835	0	193	25	OCU_RS25210_(gene_0040)
42872	15	0	0
42888	80	140	68
42967	98	0	0
43025	51	0	0
43085	51	0	0
43091	138	233	708
43144	0	0	0	OCU_RS25215_(gene_0041)
43268	87	18	288	OCU_RS25215_(gene_0041)
43430	54	0	8	OCU_RS25215_(gene_0041)
44136	0	0	0	OCU_RS25215_(gene_0041)
44411	113	502	517	OCU_RS25215_(gene_0041)
44619	843	0	615	OCU_RS25215_(gene_0041)
44645	534	58	13	OCU_RS25215_(gene_0041)
44663	153	0	0	OCU_RS25215_(gene_0041)
44753	316	58	220	OCU_RS25215_(gene_0041)
44768	65	134	161	OCU_RS25215_(gene_0041)
44821	109	0	127
44853	254	70	59
44899	69	0	161	OCU_RS25220_(gene_0042)
44987	222	263	572	OCU_RS25220_(gene_0042)
44989	0	0	127	OCU_RS25220_(gene_0042)
45011	396	677	127	OCU_RS25220_(gene_0042)
45077	0	140	34	OCU_RS25220_(gene_0042)
45161	193	315	89	OCU_RS25220_(gene_0042)
45189	102	438	284
45282	0	99	246
45554	283	0	237	OCU_RS25225_(gene_0043)
45730	200	251	187	OCU_RS25225_(gene_0043)
46261	18	134	182	OCU_RS25230_(gene_0044)
46324	0	502	365	OCU_RS25230_(gene_0044)
46621	240	245	492	OCU_RS25230_(gene_0044)
46879	269	76	280	OCU_RS25230_(gene_0044)
47172	15	6	0	OCU_RS25230_(gene_0044)
47187	189	117	212	OCU_RS25230_(gene_0044)
47306	25	613	971	OCU_RS25230_(gene_0044)
47344	4	163	38	OCU_RS25230_(gene_0044)
47624	538	111	606
47719	36	735	403	OCU_RS25235_(gene_0045)
47812	225	257	212	OCU_RS25235_(gene_0045)
48112	0	216	0	OCU_RS25235_(gene_0045)
48295	138	58	64	OCU_RS25235_(gene_0045)
48309	163	677	187
48668	581	210	305
49160	883	1074	1315	OCU_RS25245_(gene_0047)
49229	414	1197	386	OCU_RS25245_(gene_0047)
49322	603	625	640	OCU_RS25245_(gene_0047)
49370	1562	846	878	OCU_RS25245_(gene_0047)
49397	1359	3712	2659	OCU_RS25245_(gene_0047)
49712	803	479	874	OCU_RS25245_(gene_0047)
49927	498	12	377
49943	0	251	85
49956	683	712	835
49960	458	607	123
49991	1144	782	937
50070	897	520	683
50072	599	1232	1009
50162	0	0	0	OCU_RS25250_(gene_0048)
50318	0	0	0	OCU_RS25250_(gene_0048)
50360	0	0	0	OCU_RS25250_(gene_0048)
50378	0	0	0	OCU_RS25250_(gene_0048)
50387	0	0	0	OCU_RS25250_(gene_0048)
50407	0	0	0	OCU_RS25250_(gene_0048)
50459	0	0	0	OCU_RS25250_(gene_0048)
50591	0	0	0	OCU_RS25250_(gene_0048)
50624	0	0	0	OCU_RS25250_(gene_0048)
50767	0	0	0	OCU_RS25250_(gene_0048)
50783	0	0	0	OCU_RS25250_(gene_0048)
50886	0	0	0	OCU_RS25250_(gene_0048)
50930	0	0	0	OCU_RS25250_(gene_0048)
51116	0	0	0	OCU_RS25250_(gene_0048)
51200	0	0	0	OCU_RS25250_(gene_0048)
51236	0	0	0	OCU_RS25250_(gene_0048)
51314	0	0	0	OCU_RS25250_(gene_0048)
51365	0	0	0	OCU_RS25250_(gene_0048)
51380	0	0	0	OCU_RS25250_(gene_0048)
51484	0	0	0	OCU_RS25250_(gene_0048)
51500	0	0	0	OCU_RS25250_(gene_0048)
51533	0	0	0	OCU_RS25250_(gene_0048)
51656	0	0	0	OCU_RS25250_(gene_0048)
51683	0	0	0	OCU_RS25250_(gene_0048)
51755	0	0	0	OCU_RS25250_(gene_0048)
51869	0	0	0	OCU_RS25250_(gene_0048)
51917	0	0	0	OCU_RS25250_(gene_0048)
51929	0	0	0	OCU_RS25250_(gene_0048)
51980	0	0	0	OCU_RS25250_(gene_0048)
52040	0	0	0	OCU_RS25250_(gene_0048)
52079	0	0	0	OCU_RS25250_(gene_0048)
52106	0	0	0	OCU_RS25250_(gene_0048)
52139	0	0	0	OCU_RS25250_(gene_0048)
52163	0	0	0	OCU_RS25250_(gene_0048)
52181	0	0	0	OCU_RS25250_(gene_0048)
52202	0	0	0	OCU_RS25250_(gene_0048)
52247	0	0	0	OCU_RS25250_(gene_0048)
52300	0	0	0	OCU_RS25250_(gene_0048)
52346	0	0	0	OCU_RS25250_(gene_0048)
52370	0	0	0	OCU_RS25250_(gene_0048)
52577	0	0	0	OCU_RS25250_(gene_0048)
52594	0	0	0	OCU_RS25250_(gene_0048)
52622	0	0	0	OCU_RS25250_(gene_0048)
52734	0	0	0	OCU_RS25250_(gene_0048)
52793	0	0	0	OCU_RS25250_(gene_0048)
52817	0	0	0	OCU_RS25250_(gene_0048)
52991	22	0	0	OCU_RS25250_(gene_0048)
53000	0	0	81	OCU_RS25255_(gene_0049)
53114	15	0	123	OCU_RS25255_(gene_0049)
53174	0	158	34	OCU_RS25255_(gene_0049)
53255	62	70	220	OCU_RS25255_(gene_0049)
53628	0	0	0	OCU_RS25255_(gene_0049)
53681	0	0	0
54231	29	134	148	OCU_RS25260_(gene_0050)
54244	134	53	165
54252	0	134	0
54263	639	607	797
54270	287	169	594
54274	1028	800	1357
54284	94	18	55
54352	127	6	25	OCU_RS25265_(gene_0051)
54445	0	53	208	OCU_RS25265_(gene_0051)
54493	0	0	119	OCU_RS25265_(gene_0051)
54739	65	0	182	OCU_RS25265_(gene_0051)
54796	145	99	25	OCU_RS25265_(gene_0051)
54951	0	0	0	OCU_RS25265_(gene_0051)
54975	0	0	0	OCU_RS25265_(gene_0051)
55138	0	99	123	OCU_RS25270_(gene_0052)
55155	0	0	0	OCU_RS25270_(gene_0052)
55170	0	198	17	OCU_RS25270_(gene_0052)
55177	149	117	106	OCU_RS25270_(gene_0052)
55282	11	105	352	OCU_RS25270_(gene_0052)
55387	243	0	72	OCU_RS25270_(gene_0052)
55468	149	58	212	OCU_RS25270_(gene_0052)
55510	0	0	0	OCU_RS25270_(gene_0052)
55539	0	0	0	OCU_RS25270_(gene_0052)
55609	62	64	500	OCU_RS25270_(gene_0052)
55647	0	0	0	OCU_RS25270_(gene_0052)
55762	73	438	411	OCU_RS25270_(gene_0052)
55945	0	0	161	OCU_RS25270_(gene_0052)
56035	25	64	127	OCU_RS25270_(gene_0052)
56164	454	409	449	OCU_RS25270_(gene_0052)
56185	247	426	4	OCU_RS25270_(gene_0052)
56221	1014	432	857	OCU_RS25270_(gene_0052)
56289	349	484	123	OCU_RS25270_(gene_0052)
56307	174	41	42	OCU_RS25270_(gene_0052)
56320	538	636	327	OCU_RS25270_(gene_0052)
56323	98	29	93	OCU_RS25270_(gene_0052)
56335	15	0	25	OCU_RS25270_(gene_0052)
56518	469	158	360	OCU_RS25270_(gene_0052)
56678	54	93	314	OCU_RS25270_(gene_0052)
56873	214	0	21
56913	501	123	199	OCU_RS25275_(gene_0053)
56956	0	0	0	OCU_RS25275_(gene_0053)
57057	124	660	85	OCU_RS25275_(gene_0053)
57107	225	70	0	OCU_RS25275_(gene_0053)
57129	636	245	131	OCU_RS25275_(gene_0053)
57140	258	158	572	OCU_RS25275_(gene_0053)
57162	926	467	424	OCU_RS25275_(gene_0053)
57234	4	70	293	OCU_RS25275_(gene_0053)
57258	171	0	0	OCU_RS25275_(gene_0053)
57271	0	0	0	OCU_RS25275_(gene_0053)
57459	0	0	0	OCU_RS25275_(gene_0053)
57639	44	0	0	OCU_RS25275_(gene_0053)
57781	62	99	131	OCU_RS25280_(gene_0054)
57797	596	12	271	OCU_RS25280_(gene_0054)
57822	25	0	8	OCU_RS25280_(gene_0054)
58057	592	718	428	OCU_RS25280_(gene_0054)
58191	0	0	0	OCU_RS25280_(gene_0054)
58197	193	117	394	OCU_RS25280_(gene_0054)
58206	22	169	250	OCU_RS25280_(gene_0054)
58282	0	0	47	OCU_RS25280_(gene_0054)
58308	203	76	0	OCU_RS25280_(gene_0054)
58315	723	584	657	OCU_RS25280_(gene_0054)
58413	0	0	0	OCU_RS25280_(gene_0054)
58497	0	0	144	OCU_RS25280_(gene_0054)
58520	182	315	284	OCU_RS25280_(gene_0054)
58534	0	0	85	OCU_RS25280_(gene_0054)
58569	11	41	34
58633	0	0	59	OCU_RS25285_(gene_0055)
58722	0	0	0	OCU_RS25285_(gene_0055)
58879	403	134	93	OCU_RS25285_(gene_0055)
58978	440	228	365	OCU_RS25285_(gene_0055)
58981	432	940	615	OCU_RS25285_(gene_0055)
58995	0	286	89	OCU_RS25285_(gene_0055)
59260	109	158	403	OCU_RS25285_(gene_0055)
59593	163	128	382	OCU_RS25285_(gene_0055)
59763	0	0	0	OCU_RS25285_(gene_0055)
59780	0	0	0
59782	0	0	17
59826	91	0	25	OCU_RS25290_(gene_0056)
59849	0	12	34	OCU_RS25290_(gene_0056)
59863	392	0	445	OCU_RS25290_(gene_0056)
59946	134	6	0	OCU_RS25290_(gene_0056)
59970	4	128	144	OCU_RS25290_(gene_0056)
60033	174	6	254	OCU_RS25290_(gene_0056)
60101	480	222	64	OCU_RS25290_(gene_0056)
60170	603	163	21	OCU_RS25290_(gene_0056)
60242	0	169	0	OCU_RS25290_(gene_0056)
60260	0	222	114	OCU_RS25290_(gene_0056)
60317	494	321	874	OCU_RS25290_(gene_0056)
60500	40	35	267	OCU_RS25290_(gene_0056)
60588	0	0	0	OCU_RS25290_(gene_0056)
60641	94	257	187	OCU_RS25290_(gene_0056)
60668	120	152	170	OCU_RS25290_(gene_0056)
60830	291	140	55	OCU_RS25290_(gene_0056),OCU_RS25295_(gene_0057)
61013	298	263	64	OCU_RS25295_(gene_0057)
61132	0	0	0	OCU_RS25295_(gene_0057)
61195	51	146	30	OCU_RS25295_(gene_0057)
61632	0	0	110	OCU_RS25300_(gene_0058)
61970	94	391	522	OCU_RS25300_(gene_0058)
61998	47	0	195	OCU_RS25300_(gene_0058)
62264	323	0	220	OCU_RS25300_(gene_0058)
62288	138	414	560	OCU_RS25300_(gene_0058)
62312	4	140	161
62322	0	0	42	OCU_RS25305_(gene_0059)
62331	269	706	165	OCU_RS25305_(gene_0059)
62433	142	496	479	OCU_RS25305_(gene_0059)
62487	44	444	216	OCU_RS25305_(gene_0059)
62607	7	0	131	OCU_RS25305_(gene_0059)
62622	236	263	157	OCU_RS25305_(gene_0059)
62628	636	432	420	OCU_RS25305_(gene_0059)
62730	396	817	734	OCU_RS25305_(gene_0059)
62823	40	117	0	OCU_RS25305_(gene_0059)
62954	54	0	30	OCU_RS25305_(gene_0059)
63063	0	257	85	OCU_RS25305_(gene_0059)
63228	0	70	0	OCU_RS25305_(gene_0059)
63261	29	18	233	OCU_RS25305_(gene_0059)
63327	0	0	0	OCU_RS25305_(gene_0059)
63393	29	0	0	OCU_RS25305_(gene_0059)
63650	22	0	25	OCU_RS25310_(gene_0060)
63746	0	0	136	OCU_RS25310_(gene_0060)
63778	0	0	0	OCU_RS25310_(gene_0060)
63847	374	222	72	OCU_RS25310_(gene_0060)
63911	167	0	93	OCU_RS25310_(gene_0060)
64046	131	23	0	OCU_RS25310_(gene_0060)
64151	0	0	0	OCU_RS25310_(gene_0060)
64167	0	0	0	OCU_RS25310_(gene_0060)
64169	0	0	0	OCU_RS25310_(gene_0060)
64240	44	0	17	OCU_RS25310_(gene_0060)
64289	0	0	0	OCU_RS25310_(gene_0060)
64443	0	70	64	OCU_RS25315_(gene_0061)
64458	0	0	0	OCU_RS25315_(gene_0061)
64485	258	0	21	OCU_RS25315_(gene_0061)
64539	0	117	119	OCU_RS25315_(gene_0061)
64542	0	0	38	OCU_RS25315_(gene_0061)
64584	0	0	0	OCU_RS25315_(gene_0061)
64794	0	280	21	OCU_RS25315_(gene_0061)
64848	0	0	0	OCU_RS25315_(gene_0061)
64866	0	0	0	OCU_RS25315_(gene_0061)
64895	0	0	51	OCU_RS25315_(gene_0061)
64902	142	0	0	OCU_RS25315_(gene_0061)
65043	153	12	47	OCU_RS25315_(gene_0061)
65157	639	228	140	OCU_RS25315_(gene_0061)
65177	7	0	0	OCU_RS25315_(gene_0061)
65289	0	0	0	OCU_RS25315_(gene_0061)
65342	229	76	98	OCU_RS25315_(gene_0061)
65439	4	0	34	OCU_RS25315_(gene_0061)
65576	0	0	0	OCU_RS25320_(gene_0062)
65600	0	0	0	OCU_RS25320_(gene_0062)
65617	0	0	8	OCU_RS25320_(gene_0062)
65639	174	321	437	OCU_RS25320_(gene_0062)
65996	229	93	51	OCU_RS25320_(gene_0062)
66110	229	0	30	OCU_RS25320_(gene_0062)
66146	0	0	38	OCU_RS25320_(gene_0062)
66251	0	134	25	OCU_RS25320_(gene_0062)
66468	0	0	0	OCU_RS25320_(gene_0062)
66522	403	280	517	OCU_RS25320_(gene_0062)
66548	113	0	64	OCU_RS25320_(gene_0062)
66644	153	0	21
66679	134	70	157
66705	222	128	51
66728	40	0	34
66822	222	0	51	OCU_RS25325_(gene_0063)
66897	0	0	0	OCU_RS25325_(gene_0063)
67014	0	0	0	OCU_RS25325_(gene_0063)
67065	0	0	0	OCU_RS25325_(gene_0063)
67455	0	0	0	OCU_RS25325_(gene_0063)
67491	0	0	0	OCU_RS25325_(gene_0063)
67578	0	0	0	OCU_RS25325_(gene_0063)
67581	0	0	0	OCU_RS25325_(gene_0063)
67755	0	0	0	OCU_RS25325_(gene_0063)
67792	0	0	0	OCU_RS25325_(gene_0063)
67812	0	0	0	OCU_RS25325_(gene_0063)
67815	0	0	0	OCU_RS25325_(gene_0063)
67818	0	0	0	OCU_RS25325_(gene_0063)
67852	0	0	0	OCU_RS25325_(gene_0063)
67877	0	0	0	OCU_RS25325_(gene_0063)
67915	0	0	0	OCU_RS25325_(gene_0063)
67929	0	0	0
67972	116	304	106	OCU_RS25330_(gene_0064)
67997	0	0	0	OCU_RS25330_(gene_0064)
68083	0	0	110	OCU_RS25330_(gene_0064)
68099	0	339	208	OCU_RS25330_(gene_0064)
68217	22	0	81	OCU_RS25330_(gene_0064)
68239	120	520	619	OCU_RS25330_(gene_0064)
68305	0	0	98	OCU_RS25330_(gene_0064)
68395	0	0	0	OCU_RS25330_(gene_0064)
68407	0	12	0	OCU_RS25330_(gene_0064)
68433	62	111	187	OCU_RS25330_(gene_0064)
68461	0	140	30	OCU_RS25330_(gene_0064)
68547	11	29	216
68551	193	41	131
68579	0	35	0
68590	0	0	0
68592	512	12	161
68595	0	274	424
68654	327	0	30
68675	247	41	831	OCU_RS25335_(gene_0065)
68726	316	99	267	OCU_RS25335_(gene_0065)
68738	91	128	25	OCU_RS25335_(gene_0065)
68753	988	531	551	OCU_RS25335_(gene_0065)
68813	0	158	399	OCU_RS25335_(gene_0065)
68972	7	76	377	OCU_RS25335_(gene_0065)
68978	2111	934	1577	OCU_RS25335_(gene_0065)
69029	589	362	568	OCU_RS25335_(gene_0065)
69038	131	12	187	OCU_RS25335_(gene_0065)
69053	0	35	0	OCU_RS25335_(gene_0065)
69215	203	158	0	OCU_RS25335_(gene_0065)
69514	0	0	0	OCU_RS25335_(gene_0065)
69563	196	99	42
69637	98	105	212
69660	105	70	517
69700	0	0	0	OCU_RS25340_(gene_0066)
69736	0	0	0	OCU_RS25340_(gene_0066)
69781	0	0	0	OCU_RS25340_(gene_0066)
70015	0	0	0	OCU_RS25340_(gene_0066)
70599	0	0	0	OCU_RS25345_(gene_0067)
70627	0	0	0	OCU_RS25345_(gene_0067)
70653	0	0	0	OCU_RS25345_(gene_0067)
70839	0	0	0	OCU_RS25345_(gene_0067)
70912	0	0	0	OCU_RS25345_(gene_0067)
70941	0	0	0	OCU_RS25345_(gene_0067)
71067	0	0	0	OCU_RS25345_(gene_0067)
71082	0	0	0	OCU_RS25345_(gene_0067)
71100	0	0	0	OCU_RS25345_(gene_0067)
71127	0	0	0	OCU_RS25345_(gene_0067)
71158	0	0	0	OCU_RS25345_(gene_0067)
71514	0	0	0	OCU_RS25345_(gene_0067)
71589	0	0	0	OCU_RS25345_(gene_0067)
71592	0	0	0	OCU_RS25345_(gene_0067)
71706	0	0	0	OCU_RS25345_(gene_0067)
71823	0	0	0	OCU_RS25345_(gene_0067)
71826	0	0	0	OCU_RS25345_(gene_0067)
71979	0	0	0	OCU_RS25345_(gene_0067)
72012	0	0	0	OCU_RS25345_(gene_0067)
72039	0	0	0	OCU_RS25345_(gene_0067)
72186	0	0	0	OCU_RS25345_(gene_0067)
72291	0	0	0	OCU_RS25345_(gene_0067)
72352	0	0	0	OCU_RS25345_(gene_0067)
72375	0	0	0	OCU_RS25345_(gene_0067)
72398	0	0	0	OCU_RS25345_(gene_0067)
72477	0	0	0	OCU_RS25345_(gene_0067)
72750	0	309	13	OCU_RS25350_(gene_0068)
73004	163	134	0	OCU_RS25350_(gene_0068)
73007	203	333	174	OCU_RS25350_(gene_0068)
73019	4	105	85	OCU_RS25350_(gene_0068)
73040	0	0	4	OCU_RS25350_(gene_0068)
73076	0	0	0	OCU_RS25350_(gene_0068)
73127	0	0	21	OCU_RS25350_(gene_0068)
73151	469	140	543	OCU_RS25350_(gene_0068)
73160	131	0	0	OCU_RS25350_(gene_0068)
73181	494	362	331	OCU_RS25350_(gene_0068)
73187	211	590	305	OCU_RS25350_(gene_0068)
73214	98	128	174	OCU_RS25350_(gene_0068)
73517	7	111	0	OCU_RS25350_(gene_0068)
73681	0	41	123	OCU_RS25350_(gene_0068)
73712	309	82	127	OCU_RS25350_(gene_0068)
74039	567	397	339	OCU_RS25350_(gene_0068)
74042	29	496	140	OCU_RS25350_(gene_0068)
74048	149	0	85	OCU_RS25350_(gene_0068)
74153	0	29	21	OCU_RS25350_(gene_0068)
74400	182	0	68	OCU_RS25355_(gene_0069)
74558	0	263	0	OCU_RS25355_(gene_0069)
74742	0	379	360	OCU_RS25355_(gene_0069)
74886	418	0	76	OCU_RS25355_(gene_0069)
74961	465	1243	831	OCU_RS25355_(gene_0069)
74979	0	0	0	OCU_RS25355_(gene_0069)
75021	0	0	0
75028	171	0	0
75124	0	0	0	OCU_RS25360_(gene_0070)
75262	0	70	0	OCU_RS25360_(gene_0070)
75292	0	0	0	OCU_RS25360_(gene_0070)
75368	0	0	0	OCU_RS25360_(gene_0070)
75403	269	169	564	OCU_RS25360_(gene_0070)
75449	323	957	445
75482	0	88	0
75540	0	0	0	OCU_RS25365_(gene_0071)
75640	0	0	0	OCU_RS25365_(gene_0071)
75856	0	0	0	OCU_RS25365_(gene_0071)
76039	596	88	293	OCU_RS25365_(gene_0071)
76054	25	0	0
76171	0	0	0	OCU_RS25370_(gene_0072)
76198	0	0	0	OCU_RS25370_(gene_0072)
76330	305	0	148	OCU_RS25370_(gene_0072)
76355	385	111	55
76401	0	0	0	OCU_RS25375_(gene_0073)
76435	105	6	0	OCU_RS25375_(gene_0073)
76447	948	391	479	OCU_RS25375_(gene_0073)
76746	91	123	89	OCU_RS25375_(gene_0073)
76819	371	1021	1069	OCU_RS25375_(gene_0073)
76933	33	0	0
76972	0	0	0
76982	87	0	0
76996	0	76	21
77026	174	210	8
77046	11	0	0
77081	512	23	488
77090	22	0	0
77100	407	245	700
77120	33	0	157
77164	563	630	683
77166	643	245	1119
77207	69	239	208
77211	153	58	212
77214	189	0	496
77228	0	245	76
77289	196	18	59
77314	160	99	76
77522	0	0	0	OCU_RS25380_(gene_0074)
77546	0	0	0	OCU_RS25380_(gene_0074)
77567	0	0	0	OCU_RS25380_(gene_0074)
77654	0	0	0	OCU_RS25380_(gene_0074)
77702	0	0	0	OCU_RS25380_(gene_0074)
77705	0	0	0	OCU_RS25380_(gene_0074)
77733	0	0	0	OCU_RS25380_(gene_0074)
77774	0	0	0	OCU_RS25380_(gene_0074)
77780	0	0	0	OCU_RS25380_(gene_0074)
77840	0	0	0	OCU_RS25380_(gene_0074)
78054	0	0	0	OCU_RS25380_(gene_0074)
78060	0	0	0	OCU_RS25380_(gene_0074)
78069	0	0	0	OCU_RS25380_(gene_0074)
78085	0	0	0	OCU_RS25380_(gene_0074)
78263	0	0	0	OCU_RS25380_(gene_0074)
78265	0	0	0	OCU_RS25380_(gene_0074)
78359	0	0	0	OCU_RS25380_(gene_0074)
78382	0	0	0	OCU_RS25380_(gene_0074)
78655	0	0	0	OCU_RS25380_(gene_0074)
78767	174	105	47
78810	58	29	0
78816	102	0	131
78859	0	0	17	OCU_RS25385_(gene_0075)
78941	0	0	102	OCU_RS25385_(gene_0075)
78958	0	0	59	OCU_RS25385_(gene_0075)
79047	94	82	148	OCU_RS25385_(gene_0075)
79082	54	0	0	OCU_RS25385_(gene_0075)
79160	0	47	0	OCU_RS25385_(gene_0075)
79240	0	0	153	OCU_RS25385_(gene_0075)
79409	0	0	47	OCU_RS25385_(gene_0075)
79422	127	181	377	OCU_RS25385_(gene_0075)
79493	705	525	636	OCU_RS25385_(gene_0075)
79495	276	1162	594	OCU_RS25385_(gene_0075)
79519	94	76	47	OCU_RS25385_(gene_0075)
79636	58	251	0	OCU_RS25385_(gene_0075)
79697	0	0	0	OCU_RS25385_(gene_0075)
79720	0	88	72	OCU_RS25385_(gene_0075)
79811	142	0	47	OCU_RS25385_(gene_0075)
79822	113	47	454	OCU_RS25385_(gene_0075)
79896	47	128	13	OCU_RS25385_(gene_0075)
80035	105	0	0	OCU_RS25385_(gene_0075)
80041	29	117	182	OCU_RS25385_(gene_0075)
80173	211	82	356	OCU_RS25385_(gene_0075)
80339	483	198	98	OCU_RS25385_(gene_0075)
80342	269	187	81	OCU_RS25385_(gene_0075)
80349	51	0	38	OCU_RS25385_(gene_0075)
80420	22	210	170	OCU_RS25385_(gene_0075)
80500	76	0	127	OCU_RS25385_(gene_0075)
80529	22	70	38	OCU_RS25385_(gene_0075)
80533	454	140	386	OCU_RS25385_(gene_0075)
80536	116	146	0	OCU_RS25385_(gene_0075)
80548	73	163	42	OCU_RS25385_(gene_0075)
80560	262	88	233	OCU_RS25385_(gene_0075)
80592	0	0	0	OCU_RS25385_(gene_0075)
80705	240	193	225	OCU_RS25385_(gene_0075)
80709	1050	385	645	OCU_RS25385_(gene_0075)
80736	156	23	81	OCU_RS25385_(gene_0075)
80797	0	0	13	OCU_RS25385_(gene_0075)
80844	15	0	191	OCU_RS25385_(gene_0075)
80881	349	800	1208	OCU_RS25385_(gene_0075)
80890	367	76	776	OCU_RS25385_(gene_0075)
80935	0	0	59	OCU_RS25385_(gene_0075)
80959	342	169	195	OCU_RS25385_(gene_0075)
81023	0	0	0	OCU_RS25385_(gene_0075)
81042	0	0	310	OCU_RS25385_(gene_0075)
81077	0	0	127	OCU_RS25385_(gene_0075)
81111	0	0	0	OCU_RS25385_(gene_0075)
81121	0	6	136	OCU_RS25385_(gene_0075)
81193	240	6	157	OCU_RS25385_(gene_0075)
81235	69	6	191	OCU_RS25385_(gene_0075)
81311	0	0	0	OCU_RS25385_(gene_0075)
81323	47	99	13	OCU_RS25385_(gene_0075)
81346	0	47	0	OCU_RS25385_(gene_0075)
81463	84	0	212	OCU_RS25385_(gene_0075)
81466	84	0	433	OCU_RS25385_(gene_0075)
81535	0	12	0	OCU_RS25385_(gene_0075)
81557	84	64	0	OCU_RS25385_(gene_0075)
81594	0	0	0	OCU_RS25385_(gene_0075)
81692	0	0	0	OCU_RS25385_(gene_0075)
81862	36	0	127	OCU_RS25390_(gene_0076)
81927	51	6	72	OCU_RS25390_(gene_0076)
81943	84	0	21	OCU_RS25390_(gene_0076)
81984	305	204	157	OCU_RS25390_(gene_0076)
82026	171	327	263	OCU_RS25390_(gene_0076)
82225	113	47	352
82257	894	706	628
82302	193	0	0	OCU_RS25395_(gene_0077)
82733	189	292	704	OCU_RS25395_(gene_0077)
82841	381	117	0	OCU_RS25395_(gene_0077)
82908	185	0	382	OCU_RS25395_(gene_0077)
82921	167	0	0	OCU_RS25395_(gene_0077)
83048	207	23	30	OCU_RS25395_(gene_0077)
83276	73	0	237	OCU_RS25395_(gene_0077)
83316	0	0	0
83327	0	0	0
83338	0	0	0
83357	0	0	0
83372	0	111	30
83449	0	280	305
83537	589	233	85	OCU_RS25400_(gene_0078)
83564	367	304	212	OCU_RS25400_(gene_0078)
83679	33	362	42	OCU_RS25400_(gene_0078)
83728	0	0	0	OCU_RS25400_(gene_0078)
83843	40	0	110	OCU_RS25400_(gene_0078)
83917	0	41	17	OCU_RS25400_(gene_0078)
83954	149	0	148	OCU_RS25400_(gene_0078)
84025	243	496	500
84043	4	0	72
84106	120	29	237	OCU_RS25405_(gene_0079)
84254	0	0	0	OCU_RS25405_(gene_0079)
84444	0	0	89	OCU_RS25405_(gene_0079)
84526	0	0	0	OCU_RS25405_(gene_0079)
84574	25	64	64	OCU_RS25405_(gene_0079)
84576	109	0	246	OCU_RS25405_(gene_0079)
84587	109	210	81	OCU_RS25405_(gene_0079)
84611	0	0	0	OCU_RS25405_(gene_0079)
84620	113	88	42	OCU_RS25405_(gene_0079)
84634	4	0	8	OCU_RS25405_(gene_0079)
84648	0	0	0	OCU_RS25405_(gene_0079)
84967	0	88	148	OCU_RS25410_(gene_0080)
85133	0	93	17	OCU_RS25410_(gene_0080)
85170	94	0	242	OCU_RS25410_(gene_0080)
85279	0	0	0	OCU_RS25410_(gene_0080)
85425	0	0	199	OCU_RS25410_(gene_0080)
85462	149	0	89	OCU_RS25410_(gene_0080)
85525	0	0	0	OCU_RS25410_(gene_0080)
85650	29	123	305	OCU_RS25410_(gene_0080)
85683	193	53	140	OCU_RS25410_(gene_0080)
85750	113	292	4	OCU_RS25410_(gene_0080)
85868	105	181	38	OCU_RS25410_(gene_0080)
85944	530	444	310	OCU_RS25410_(gene_0080)
85962	0	0	34	OCU_RS25410_(gene_0080)
85968	196	58	0	OCU_RS25410_(gene_0080)
86100	690	484	784	OCU_RS25410_(gene_0080)
86347	0	0	30	OCU_RS25410_(gene_0080)
86446	4	18	51	OCU_RS25410_(gene_0080)
86475	331	6	225	OCU_RS25410_(gene_0080)
86487	385	479	568	OCU_RS25410_(gene_0080)
86548	0	0	0	OCU_RS25410_(gene_0080)
86569	171	0	93	OCU_RS25410_(gene_0080)
86727	222	12	331	OCU_RS25410_(gene_0080)
86811	131	41	98	OCU_RS25410_(gene_0080)
86820	211	619	34	OCU_RS25410_(gene_0080)
86865	0	0	0	OCU_RS25410_(gene_0080)
86876	0	0	0	OCU_RS25410_(gene_0080)
86889	287	344	441	OCU_RS25410_(gene_0080)
86937	0	0	0	OCU_RS25410_(gene_0080)
86980	0	0	47	OCU_RS25410_(gene_0080)
86999	33	0	0	OCU_RS25410_(gene_0080)
87051	0	0	38	OCU_RS25410_(gene_0080)
87151	58	193	59	OCU_RS25410_(gene_0080)
87154	0	0	0	OCU_RS25410_(gene_0080)
87175	0	0	0	OCU_RS25410_(gene_0080)
87191	0	0	89	OCU_RS25410_(gene_0080)
87276	0	23	0	OCU_RS25410_(gene_0080)
87393	87	0	17	OCU_RS25410_(gene_0080)
87465	229	374	89	OCU_RS25410_(gene_0080)
87504	91	0	0	OCU_RS25410_(gene_0080)
87529	149	0	114	OCU_RS25410_(gene_0080)
87620	0	0	0	OCU_RS25410_(gene_0080)
87685	153	0	212	OCU_RS25410_(gene_0080),OCU_RS25415_(gene_0081)
87704	509	228	318	OCU_RS25415_(gene_0081)
87908	131	0	4	OCU_RS25415_(gene_0081)
87947	0	0	0	OCU_RS25415_(gene_0081)
87978	0	0	0	OCU_RS25415_(gene_0081)
88046	0	0	59	OCU_RS25415_(gene_0081)
88054	342	0	0	OCU_RS25415_(gene_0081)
88229	0	0	136
88234	91	455	114
88333	0	0	0
88367	167	47	0
88403	520	438	170
88422	18	0	17
88462	287	6	68
88495	62	0	17
88532	160	0	72
88545	345	140	72
88554	200	216	335
88645	120	0	106	OCU_RS25420_(gene_0082)
88669	0	53	0	OCU_RS25420_(gene_0082)
88709	0	0	72	OCU_RS25420_(gene_0082)
88763	33	0	0
88767	54	0	204
88790	0	93	170
88815	15	0	0
88864	0	128	93
88912	7	169	301
88958	47	53	76
88963	0	0	0
88972	0	257	0
88975	0	0	0
88992	0	0	0
89051	0	0	47
89088	0	0	0
89148	0	0	42	OCU_RS25425_(gene_0083)
89228	0	0	280	OCU_RS25425_(gene_0083)
89276	94	41	187	OCU_RS25425_(gene_0083)
89282	134	0	0	OCU_RS25425_(gene_0083)
89456	0	0	0	OCU_RS25425_(gene_0083)
89476	15	216	34	OCU_RS25425_(gene_0083)
89519	94	12	119	OCU_RS25425_(gene_0083)
89526	98	0	30	OCU_RS25425_(gene_0083)
89578	0	426	51	OCU_RS25425_(gene_0083)
89650	11	128	0	OCU_RS25425_(gene_0083)
89683	0	0	0	OCU_RS25425_(gene_0083)
89775	0	0	0
89783	0	0	0
89788	0	280	25
89831	4	23	34	OCU_RS25430_(gene_0084)
89848	0	0	106	OCU_RS25430_(gene_0084)
90146	138	64	89	OCU_RS25430_(gene_0084)
90179	0	0	47	OCU_RS25430_(gene_0084)
90223	0	0	0	OCU_RS25430_(gene_0084)
90504	120	12	25	OCU_RS25430_(gene_0084)
90558	0	0	59	OCU_RS25430_(gene_0084)
90619	0	0	0	OCU_RS25430_(gene_0084)
90625	178	0	204	OCU_RS25430_(gene_0084)
90677	0	0	8	OCU_RS25430_(gene_0084)
90756	116	0	199
90873	0	117	0
90894	0	0	0
90989	0	0	0
90991	0	0	0
90999	0	0	0
91013	229	82	140
91079	25	0	21	OCU_RS25435_(gene_0085)
91169	0	82	0	OCU_RS25435_(gene_0085)
91223	0	0	0	OCU_RS25435_(gene_0085)
91331	403	368	81	OCU_RS25435_(gene_0085)
91391	0	0	0	OCU_RS25435_(gene_0085)
91544	0	193	0	OCU_RS25435_(gene_0085)
91607	0	88	237
91639	105	12	148
91708	47	18	165	OCU_RS25440_(gene_0086)
91729	0	0	0	OCU_RS25440_(gene_0086)
91758	0	0	0	OCU_RS25440_(gene_0086)
91765	0	0	0	OCU_RS25440_(gene_0086)
91857	0	0	0	OCU_RS25440_(gene_0086)
91972	98	251	85	OCU_RS25440_(gene_0086)
92077	22	0	25	OCU_RS25440_(gene_0086)
92210	0	41	0	OCU_RS25440_(gene_0086)
92280	0	0	17	OCU_RS25440_(gene_0086)
92350	160	0	0	OCU_RS25440_(gene_0086)
92484	0	0	0
92492	7	0	0
92523	84	0	0
92530	193	12	47
92534	0	0	0
92542	0	0	0
92550	0	0	0
92772	0	0	85	OCU_RS25445_(gene_0087)
93044	0	169	0	OCU_RS25445_(gene_0087)
93098	0	158	8	OCU_RS25445_(gene_0087)
93200	0	0	0	OCU_RS25445_(gene_0087)
93266	0	222	437	OCU_RS25445_(gene_0087)
93290	0	204	229	OCU_RS25445_(gene_0087)
93335	0	0	0	OCU_RS25445_(gene_0087)
93371	0	0	0
93401	80	333	21	OCU_RS25450_(gene_0088)
93404	185	502	85	OCU_RS25450_(gene_0088)
93440	0	0	0	OCU_RS25450_(gene_0088)
93449	287	198	25	OCU_RS25450_(gene_0088)
93479	33	6	8	OCU_RS25450_(gene_0088)
93482	73	99	85	OCU_RS25450_(gene_0088)
93518	0	0	17	OCU_RS25450_(gene_0088)
93901	225	403	924	OCU_RS25450_(gene_0088)
93923	211	263	399	OCU_RS25450_(gene_0088)
93950	403	123	212	OCU_RS25450_(gene_0088)
94033	280	333	254	OCU_RS25450_(gene_0088)
94247	0	222	55	OCU_RS25450_(gene_0088)
94305	65	128	98	OCU_RS25450_(gene_0088)
94378	36	93	72	OCU_RS25450_(gene_0088)
94660	15	12	51	OCU_RS25455_(gene_0089)
94695	334	461	131	OCU_RS25455_(gene_0089)
94986	15	0	0	OCU_RS25455_(gene_0089)
95001	102	0	110	OCU_RS25455_(gene_0089)
95073	156	117	250	OCU_RS25455_(gene_0089)
95091	7	0	0	OCU_RS25455_(gene_0089)
95170	0	0	0	OCU_RS25455_(gene_0089)
95301	15	0	55	OCU_RS25455_(gene_0089)
95367	0	6	59	OCU_RS25455_(gene_0089)
95406	33	0	42	OCU_RS25455_(gene_0089)
95460	153	0	0	OCU_RS25455_(gene_0089)
95486	51	0	13
95547	0	0	0	OCU_RS25460_(gene_0090)
95572	0	0	157	OCU_RS25460_(gene_0090)
95610	0	0	25	OCU_RS25460_(gene_0090)
95674	0	0	47	OCU_RS25460_(gene_0090)
95717	0	0	0	OCU_RS25460_(gene_0090)
95884	18	0	0	OCU_RS25460_(gene_0090)
95970	0	0	25	OCU_RS25460_(gene_0090)
96015	599	12	301	OCU_RS25460_(gene_0090)
96018	25	0	30	OCU_RS25460_(gene_0090)
96066	0	35	13	OCU_RS25460_(gene_0090)
96081	36	0	0	OCU_RS25460_(gene_0090)
96202	102	379	131
96226	0	0	0
96234	0	0	0
96407	0	0	0	OCU_RS50035_(gene_0091)
96409	0	0	0	OCU_RS50035_(gene_0091)
96411	0	0	0	OCU_RS50035_(gene_0091)
96418	0	0	0	OCU_RS50035_(gene_0091)
96432	0	0	0	OCU_RS50035_(gene_0091)
96436	251	0	0	OCU_RS50035_(gene_0091)
96494	120	0	0	OCU_RS25465_(gene_0092)
96535	0	12	89	OCU_RS25465_(gene_0092)
96785	98	123	280	OCU_RS25465_(gene_0092)
96798	54	0	55	OCU_RS25465_(gene_0092)
96811	4	0	0	OCU_RS25465_(gene_0092)
96820	44	0	356	OCU_RS25465_(gene_0092)
96824	65	88	263	OCU_RS25465_(gene_0092)
96878	0	99	0	OCU_RS25465_(gene_0092)
97171	15	82	407
97256	0	0	0
97342	0	58	8
97380	0	0	89
97448	0	0	0
97473	0	18	0
97517	0	6	182	OCU_RS25470_(gene_0093)
97590	0	0	0	OCU_RS25470_(gene_0093)
97610	124	12	0	OCU_RS25470_(gene_0093)
97676	214	0	0	OCU_RS25470_(gene_0093)
97815	105	0	72	OCU_RS25475_(gene_0094)
97859	0	12	0	OCU_RS25475_(gene_0094)
97862	124	0	581	OCU_RS25475_(gene_0094)
98056	0	0	17	OCU_RS25475_(gene_0094)
98078	0	0	0	OCU_RS25475_(gene_0094)
98081	73	152	0	OCU_RS25475_(gene_0094)
98379	0	29	0	OCU_RS25480_(gene_0095)
98576	436	152	246	OCU_RS25480_(gene_0095)
98588	207	0	0	OCU_RS25480_(gene_0095)
98620	0	0	13	OCU_RS25480_(gene_0095)
98642	65	29	0	OCU_RS25480_(gene_0095)
98735	131	175	140	OCU_RS25480_(gene_0095)
98849	0	0	34	OCU_RS25480_(gene_0095)
98879	0	0	0	OCU_RS25480_(gene_0095)
99033	0	0	0	OCU_RS25485_(gene_0096)
99182	0	0	0	OCU_RS25485_(gene_0096)
99302	0	339	76	OCU_RS25485_(gene_0096)
99371	269	93	212	OCU_RS25485_(gene_0096)
99419	91	0	25	OCU_RS25485_(gene_0096)
99953	396	344	284	OCU_RS25485_(gene_0096)
99971	116	82	182	OCU_RS25485_(gene_0096)
100010	4	339	119	OCU_RS25485_(gene_0096)
100205	76	216	0	OCU_RS25485_(gene_0096)
100274	54	0	0	OCU_RS25485_(gene_0096)
100289	0	0	38	OCU_RS25485_(gene_0096)
100298	0	18	0	OCU_RS25485_(gene_0096)
100328	44	0	0	OCU_RS25485_(gene_0096)
100373	116	321	339	OCU_RS25485_(gene_0096)
100409	7	123	106	OCU_RS25485_(gene_0096)
100412	0	0	17	OCU_RS25485_(gene_0096)
100444	189	181	110
100464	0	41	110
100556	214	29	131
100566	94	128	114
100589	247	245	51
100622	18	82	93
100667	0	0	0
100688	0	0	0
100697	0	0	25
100708	131	0	25
100748	80	152	0
100755	0	0	0
101168	0	64	0	OCU_RS25490_(gene_0097)
101283	0	0	0	OCU_RS25490_(gene_0097)
101381	0	0	0	OCU_RS25490_(gene_0097)
101473	109	88	68	OCU_RS25490_(gene_0097),OCU_RS25495_(gene_0098)
101505	0	0	51	OCU_RS25495_(gene_0098)
101650	247	204	479	OCU_RS25495_(gene_0098)
101655	0	0	0	OCU_RS25495_(gene_0098)
101722	51	0	331	OCU_RS25495_(gene_0098)
101734	0	105	0	OCU_RS25495_(gene_0098)
101781	0	41	0	OCU_RS25495_(gene_0098)
101798	0	0	0	OCU_RS25495_(gene_0098)
101812	142	222	301	OCU_RS25495_(gene_0098)
101846	302	0	0	OCU_RS25495_(gene_0098)
101878	0	0	0	OCU_RS25495_(gene_0098)
101901	15	117	8	OCU_RS25495_(gene_0098)
102097	305	368	416	OCU_RS25495_(gene_0098)
102158	0	0	0	OCU_RS25495_(gene_0098)
102258	0	35	21
102266	0	0	0
102338	0	0	21
102345	0	0	34
102381	182	0	4
102419	33	0	0
102535	342	572	174
102628	0	222	51
102631	0	76	0
102642	0	0	0
102645	0	0	0
102651	0	216	0
102656	0	0	0
102662	0	0	0
102673	29	0	0
102768	98	47	119	OCU_RS25500_(gene_0099)
102804	0	0	8	OCU_RS25500_(gene_0099)
102818	15	0	212	OCU_RS25500_(gene_0099)
103016	33	58	161	OCU_RS25500_(gene_0099)
103034	0	0	0	OCU_RS25500_(gene_0099)
103218	207	712	34	OCU_RS25500_(gene_0099)
103308	0	123	34	OCU_RS25500_(gene_0099)
103322	0	0	0	OCU_RS25500_(gene_0099)
103364	163	82	119	OCU_RS25500_(gene_0099)
103390	0	0	0	OCU_RS25500_(gene_0099)
103590	0	0	21	OCU_RS25500_(gene_0099)
103655	54	0	148	OCU_RS25500_(gene_0099)
103717	0	0	0	OCU_RS25500_(gene_0099)
103727	0	134	581	OCU_RS25500_(gene_0099)
103782	153	0	0	OCU_RS25500_(gene_0099)
104183	0	93	68	OCU_RS25505_(gene_0100)
104215	36	152	21	OCU_RS25505_(gene_0100)
104245	0	216	263	OCU_RS25505_(gene_0100)
104271	0	0	85	OCU_RS25505_(gene_0100)
104299	0	0	72	OCU_RS25505_(gene_0100)
104339	25	0	0	OCU_RS25505_(gene_0100)
104532	0	12	237	OCU_RS25505_(gene_0100)
104582	0	0	0
104604	0	0	98
104648	331	0	93	OCU_RS25510_(gene_0101)
104657	0	18	93	OCU_RS25510_(gene_0101)
104786	0	0	0	OCU_RS25510_(gene_0101)
104792	0	0	0	OCU_RS25510_(gene_0101)
104822	0	0	0	OCU_RS25510_(gene_0101)
104849	0	0	0	OCU_RS25510_(gene_0101)
104894	0	0	0	OCU_RS25510_(gene_0101)
104942	0	0	0	OCU_RS25510_(gene_0101)
105160	0	88	0	OCU_RS25510_(gene_0101)
105265	0	0	0	OCU_RS25515_(gene_0102)
105307	0	0	0	OCU_RS25515_(gene_0102)
105352	44	0	81	OCU_RS25515_(gene_0102)
105410	298	47	76	OCU_RS25515_(gene_0102)
105538	142	438	47	OCU_RS25515_(gene_0102)
105540	65	123	76	OCU_RS25515_(gene_0102)
105695	0	23	0	OCU_RS25515_(gene_0102)
105715	182	187	89	OCU_RS25515_(gene_0102)
105880	160	0	64	OCU_RS25515_(gene_0102)
105915	0	0	0	OCU_RS25515_(gene_0102)
105994	0	18	106	OCU_RS25515_(gene_0102)
106114	0	0	0	OCU_RS25515_(gene_0102)
106228	0	0	0	OCU_RS25520_(gene_0103)
106409	11	146	0	OCU_RS25520_(gene_0103)
106502	22	0	59	OCU_RS25520_(gene_0103)
106577	0	0	0	OCU_RS25520_(gene_0103)
106594	0	0	165	OCU_RS25520_(gene_0103)
106849	0	0	182
106874	105	175	280	OCU_RS25525_(gene_0104)
106925	54	41	0	OCU_RS25525_(gene_0104)
107020	0	0	42	OCU_RS25525_(gene_0104)
107022	0	0	0	OCU_RS25525_(gene_0104)
107032	0	0	0	OCU_RS25525_(gene_0104)
107158	25	35	157	OCU_RS25525_(gene_0104)
107299	51	0	301	OCU_RS25525_(gene_0104)
107386	44	0	0	OCU_RS25525_(gene_0104),OCU_RS50040_(gene_0105)
107504	0	0	42	OCU_RS50040_(gene_0105)
107520	0	0	0	OCU_RS50040_(gene_0105)
107532	0	0	0	OCU_RS50040_(gene_0105)
107550	0	0	0	OCU_RS50040_(gene_0105)
107643	0	0	76	OCU_RS50040_(gene_0105)
107666	0	0	0	OCU_RS50040_(gene_0105)
107708	0	0	0	OCU_RS50040_(gene_0105)
107717	0	0	0	OCU_RS50040_(gene_0105)
107724	0	0	0	OCU_RS50040_(gene_0105)
107729	0	0	0	OCU_RS50040_(gene_0105)
107774	0	0	0	OCU_RS50040_(gene_0105)
107890	22	58	280	OCU_RS25530_(gene_0106)
107938	737	128	246	OCU_RS25530_(gene_0106)
107965	225	23	479	OCU_RS25530_(gene_0106)
108296	0	0	55	OCU_RS25530_(gene_0106)
108391	163	0	21	OCU_RS25530_(gene_0106)
108406	51	0	505	OCU_RS25530_(gene_0106)
108502	0	41	55	OCU_RS25530_(gene_0106)
108521	7	0	0	OCU_RS25530_(gene_0106)
108646	142	88	102	OCU_RS25530_(gene_0106)
108695	385	111	85	OCU_RS25535_(gene_0107)
108731	0	0	0	OCU_RS25535_(gene_0107)
108751	0	0	4	OCU_RS25535_(gene_0107)
108824	0	0	17	OCU_RS25535_(gene_0107)
108840	0	0	89	OCU_RS25535_(gene_0107)
108956	142	216	153	OCU_RS25535_(gene_0107)
109143	0	0	21	OCU_RS25535_(gene_0107)
109208	0	99	102	OCU_RS25535_(gene_0107)
109232	40	88	51	OCU_RS25535_(gene_0107)
109286	0	0	136	OCU_RS25535_(gene_0107)
109295	0	0	42	OCU_RS25535_(gene_0107)
109331	0	0	0	OCU_RS25535_(gene_0107)
109338	0	0	0	OCU_RS25535_(gene_0107)
109385	0	0	0	OCU_RS25535_(gene_0107)
109388	0	169	0	OCU_RS25535_(gene_0107)
109397	0	0	0	OCU_RS25535_(gene_0107)
109551	0	0	0	OCU_RS25540_(gene_0108)
109673	0	105	106	OCU_RS25540_(gene_0108)
109739	360	0	0	OCU_RS25540_(gene_0108)
109787	0	0	38	OCU_RS25540_(gene_0108)
109802	0	187	0	OCU_RS25540_(gene_0108)
109829	0	117	0	OCU_RS25540_(gene_0108)
110004	225	0	220	OCU_RS25540_(gene_0108)
110165	0	0	0	OCU_RS25540_(gene_0108)
110549	214	315	310	OCU_RS25540_(gene_0108)
110555	0	0	123	OCU_RS25540_(gene_0108)
110579	0	0	59	OCU_RS25540_(gene_0108)
110606	98	64	0	OCU_RS25540_(gene_0108)
110666	116	0	55	OCU_RS25540_(gene_0108)
110927	51	6	0	OCU_RS25540_(gene_0108)
111113	0	0	68	OCU_RS25545_(gene_0109)
111178	109	82	0	OCU_RS25545_(gene_0109)
111220	0	0	0	OCU_RS25545_(gene_0109)
111244	51	105	220	OCU_RS25545_(gene_0109)
111251	0	23	0	OCU_RS25545_(gene_0109)
111367	33	0	0	OCU_RS25545_(gene_0109)
111394	58	0	0	OCU_RS25545_(gene_0109)
111418	0	0	0	OCU_RS25545_(gene_0109)
111479	0	0	76	OCU_RS25545_(gene_0109)
111782	0	0	0	OCU_RS25545_(gene_0109)
111843	0	0	0	OCU_RS25545_(gene_0109)
111977	0	0	0	OCU_RS25545_(gene_0109)
112018	0	70	55	OCU_RS25545_(gene_0109)
112030	0	0	47	OCU_RS25545_(gene_0109)
112120	0	0	0	OCU_RS25545_(gene_0109)
112229	156	76	98	OCU_RS25550_(gene_0110)
112319	18	140	106	OCU_RS25550_(gene_0110)
112328	91	53	212	OCU_RS25550_(gene_0110)
112526	0	0	0	OCU_RS25550_(gene_0110)
112601	0	0	225	OCU_RS25550_(gene_0110)
112819	450	53	47	OCU_RS25550_(gene_0110)
113105	0	0	0	OCU_RS25550_(gene_0110)
113204	0	269	38	OCU_RS25550_(gene_0110)
113297	0	0	0	OCU_RS25555_(gene_0111)
113305	0	6	140	OCU_RS25555_(gene_0111)
113321	0	0	0	OCU_RS25555_(gene_0111)
113368	58	12	89	OCU_RS25555_(gene_0111)
113384	0	0	0	OCU_RS25555_(gene_0111)
113440	0	158	0	OCU_RS25555_(gene_0111)
113519	0	0	0	OCU_RS25555_(gene_0111)
113554	160	0	0	OCU_RS25555_(gene_0111)
113888	0	0	0	OCU_RS25555_(gene_0111)
113981	91	0	0	OCU_RS25555_(gene_0111)
114133	0	0	34	OCU_RS25555_(gene_0111)
114277	0	0	0	OCU_RS25555_(gene_0111)
114301	127	420	140	OCU_RS25555_(gene_0111)
114334	29	12	0	OCU_RS25555_(gene_0111)
114462	58	35	25	OCU_RS25560_(gene_0112)
114570	243	344	174	OCU_RS25560_(gene_0112)
114904	185	64	136	OCU_RS25560_(gene_0112)
115214	11	0	0	OCU_RS25560_(gene_0112)
115285	0	0	0	OCU_RS25560_(gene_0112)
115328	0	0	0	OCU_RS25560_(gene_0112)
115398	262	12	216	OCU_RS25560_(gene_0112)
115419	0	41	4	OCU_RS25560_(gene_0112)
115679	98	0	0	OCU_RS25565_(gene_0113)
115928	374	216	0	OCU_RS25565_(gene_0113)
116315	0	0	0	OCU_RS25565_(gene_0113)
116435	338	543	89	OCU_RS25565_(gene_0113)
116474	44	41	0	OCU_RS25565_(gene_0113)
116546	0	117	76	OCU_RS25565_(gene_0113)
116555	0	0	38	OCU_RS25565_(gene_0113)
116567	4	0	89	OCU_RS25565_(gene_0113)
116603	0	0	0	OCU_RS25565_(gene_0113)
116621	69	123	225	OCU_RS25565_(gene_0113)
116627	15	6	85	OCU_RS25565_(gene_0113)
116780	0	0	0	OCU_RS25565_(gene_0113)
116821	0	0	0
116976	0	0	0	OCU_RS25570_(gene_0114)
117006	0	0	0	OCU_RS25570_(gene_0114)
117108	0	0	0	OCU_RS25570_(gene_0114)
117166	0	0	0	OCU_RS25570_(gene_0114)
117201	0	210	0	OCU_RS25570_(gene_0114)
117441	0	0	0	OCU_RS25570_(gene_0114)
117464	0	0	0	OCU_RS25575_(gene_0115)
117591	4	18	0	OCU_RS25575_(gene_0115)
117699	0	53	0	OCU_RS25575_(gene_0115)
117825	0	35	17	OCU_RS25575_(gene_0115)
117858	0	0	0	OCU_RS25575_(gene_0115)
117944	0	0	0	OCU_RS25575_(gene_0115)
118017	33	6	335	OCU_RS25575_(gene_0115)
118068	22	0	212	OCU_RS25575_(gene_0115)
118107	0	47	25	OCU_RS25575_(gene_0115)
118119	0	0	0	OCU_RS25575_(gene_0115)
118149	0	0	0	OCU_RS25575_(gene_0115)
118172	225	140	21	OCU_RS25575_(gene_0115)
118251	196	0	13	OCU_RS25575_(gene_0115)
118260	51	0	0
118281	0	0	8
118370	0	76	0
118382	171	0	68
118394	54	0	0	OCU_RS25580_(gene_0116)
118488	0	6	51	OCU_RS25580_(gene_0116)
118548	0	0	0	OCU_RS25580_(gene_0116)
118569	15	152	233	OCU_RS25580_(gene_0116)
118734	11	0	102	OCU_RS25580_(gene_0116)
118752	0	0	34	OCU_RS25580_(gene_0116)
118901	0	0	144	OCU_RS25580_(gene_0116)
118958	0	0	0	OCU_RS25580_(gene_0116)
119055	0	82	174	OCU_RS25580_(gene_0116)
119103	0	0	0	OCU_RS25580_(gene_0116)
119146	0	0	178	OCU_RS25580_(gene_0116)
119163	185	222	123	OCU_RS25580_(gene_0116)
119169	0	82	55	OCU_RS25580_(gene_0116)
119202	29	70	17	OCU_RS25580_(gene_0116)
119205	0	12	0	OCU_RS25580_(gene_0116)
119301	0	41	64	OCU_RS25580_(gene_0116)
119343	98	53	102	OCU_RS25580_(gene_0116)
119346	0	99	0	OCU_RS25580_(gene_0116)
119391	0	0	17	OCU_RS25580_(gene_0116)
119475	58	0	85	OCU_RS25580_(gene_0116)
119526	0	12	106	OCU_RS25580_(gene_0116)
119713	0	0	0
119738	0	0	0
119748	0	0	0
119789	0	0	0
119805	0	0	0
119812	0	0	0
119817	0	0	0
119828	0	0	0
119944	0	18	0	OCU_RS25585_(gene_0117)
119991	0	0	55	OCU_RS25585_(gene_0117)
119998	25	29	127	OCU_RS25585_(gene_0117)
120136	7	105	21	OCU_RS25585_(gene_0117)
120244	0	12	4	OCU_RS25590_(gene_0118)
120285	160	0	102	OCU_RS25590_(gene_0118)
120376	233	0	148	OCU_RS25590_(gene_0118)
120393	0	0	0	OCU_RS25590_(gene_0118)
120530	0	0	0
120554	0	0	0
120577	0	0	0
120815	0	0	0	OCU_RS25595_(gene_0119)
121410	625	461	670	OCU_RS25595_(gene_0119)
121412	33	0	0	OCU_RS25595_(gene_0119)
121529	193	222	119	OCU_RS25595_(gene_0119)
122006	94	0	191	OCU_RS25600_(gene_0120)
122008	44	0	153	OCU_RS25600_(gene_0120)
122029	131	0	59
122040	15	53	21
122063	0	0	13
122078	142	41	72
122259	0	18	0	OCU_RS25605_(gene_0121)
122280	15	140	170	OCU_RS25605_(gene_0121)
122350	69	140	17	OCU_RS25605_(gene_0121)
122357	465	169	76	OCU_RS25605_(gene_0121)
122381	0	0	539	OCU_RS25605_(gene_0121)
122631	0	123	0	OCU_RS25605_(gene_0121)
122639	124	18	0	OCU_RS25610_(gene_0122)
122768	0	0	0	OCU_RS25610_(gene_0122)
122814	0	0	0	OCU_RS25610_(gene_0122)
122887	0	0	0	OCU_RS25610_(gene_0122)
122920	291	152	242	OCU_RS25610_(gene_0122)
122956	0	0	8
123063	0	0	0	OCU_RS25615_(gene_0123)
123094	84	0	0	OCU_RS25615_(gene_0123)
123141	196	58	102	OCU_RS25615_(gene_0123)
123162	7	140	119	OCU_RS25615_(gene_0123)
123237	0	0	0	OCU_RS25615_(gene_0123)
123335	0	0	8	OCU_RS25615_(gene_0123)
123366	0	99	0	OCU_RS25615_(gene_0123)
123408	196	70	195	OCU_RS25615_(gene_0123)
123675	0	41	216	OCU_RS25615_(gene_0123)
123786	0	35	254	OCU_RS25615_(gene_0123)
124176	196	350	123	OCU_RS25615_(gene_0123)
124240	51	82	55	OCU_RS25615_(gene_0123)
124341	0	53	0	OCU_RS25615_(gene_0123)
124347	0	0	21	OCU_RS25615_(gene_0123)
124560	603	444	284	OCU_RS25615_(gene_0123)
124573	0	0	0	OCU_RS25620_(gene_0124)
124593	225	222	220	OCU_RS25620_(gene_0124)
124605	11	344	17	OCU_RS25620_(gene_0124)
124697	302	700	373	OCU_RS25620_(gene_0124)
124729	11	356	339	OCU_RS25620_(gene_0124)
124822	207	350	466	OCU_RS25620_(gene_0124)
124864	69	169	123	OCU_RS25620_(gene_0124)
124936	145	0	4	OCU_RS25620_(gene_0124)
125074	283	204	85	OCU_RS25620_(gene_0124)
125224	291	473	8	OCU_RS25620_(gene_0124)
125261	411	339	348	OCU_RS25620_(gene_0124)
125273	0	0	17
125288	4	0	13
125307	0	12	25
125309	0	0	0
125346	0	0	0	OCU_RS25625_(gene_0125)
125367	91	257	318	OCU_RS25625_(gene_0125)
125481	432	204	428	OCU_RS25625_(gene_0125)
125511	0	0	424	OCU_RS25625_(gene_0125)
125688	163	99	259	OCU_RS25625_(gene_0125)
125874	178	0	187	OCU_RS25625_(gene_0125)
125907	236	12	13	OCU_RS25625_(gene_0125)
126276	0	0	0
126280	0	0	0
126285	0	0	0
126289	189	0	0
126307	145	6	13
126347	243	0	85
126498	214	350	780	OCU_RS25630_(gene_0126)
126502	629	274	271	OCU_RS25630_(gene_0126)
126534	29	339	102	OCU_RS25630_(gene_0126)
126582	185	0	0	OCU_RS25630_(gene_0126)
126714	0	0	0	OCU_RS25630_(gene_0126)
126723	0	18	0	OCU_RS25630_(gene_0126)
126818	120	0	0
126861	0	18	13
126869	0	0	0
126941	0	0	30
126974	0	0	0
127063	0	117	4	OCU_RS25635_(gene_0127)
127101	0	111	0	OCU_RS25635_(gene_0127)
127456	0	0	0	OCU_RS25635_(gene_0127)
127690	0	111	34	OCU_RS25635_(gene_0127)
127735	0	0	38	OCU_RS25635_(gene_0127)
127828	0	0	0	OCU_RS25635_(gene_0127)
128083	109	0	0	OCU_RS25635_(gene_0127)
128160	280	0	0	OCU_RS25635_(gene_0127)
128406	18	193	0	OCU_RS25635_(gene_0127)
128456	0	47	0	OCU_RS25635_(gene_0127)
128608	105	6	81	OCU_RS25640_(gene_0128)
128905	421	0	131	OCU_RS25640_(gene_0128)
128992	211	700	416	OCU_RS25640_(gene_0128)
129100	0	0	85	OCU_RS25640_(gene_0128)
129256	29	18	0	OCU_RS25640_(gene_0128)
129301	538	0	68	OCU_RS25640_(gene_0128)
129355	196	309	204	OCU_RS25640_(gene_0128)
129400	153	12	72	OCU_RS25640_(gene_0128)
129408	200	99	174	OCU_RS25640_(gene_0128)
129519	18	0	0
129627	18	0	0	OCU_RS25645_(gene_0129)
129930	309	140	297	OCU_RS25645_(gene_0129)
129972	0	0	51	OCU_RS25645_(gene_0129)
130074	185	0	42	OCU_RS25645_(gene_0129)
130107	0	0	34	OCU_RS25645_(gene_0129)
130113	40	0	136	OCU_RS25645_(gene_0129)
130236	494	385	187	OCU_RS25645_(gene_0129)
130332	167	58	131	OCU_RS25645_(gene_0129)
130403	0	0	0	OCU_RS25645_(gene_0129)
130464	203	689	220	OCU_RS25645_(gene_0129)
130581	0	0	0
130595	105	0	30
130617	0	0	0
130639	25	339	0
130697	0	0	0	OCU_RS25650_(gene_0130)
130824	73	0	85	OCU_RS25650_(gene_0130)
130869	338	117	127	OCU_RS25650_(gene_0130)
130897	0	0	98	OCU_RS25650_(gene_0130)
131037	0	0	288	OCU_RS25650_(gene_0130)
131046	69	0	72	OCU_RS25650_(gene_0130)
131063	0	0	0	OCU_RS25650_(gene_0130)
131079	102	0	0	OCU_RS25650_(gene_0130)
131228	0	93	68	OCU_RS25655_(gene_0131)
131322	0	0	34	OCU_RS25655_(gene_0131)
131745	421	811	38	OCU_RS25655_(gene_0131)
131754	105	0	153	OCU_RS25655_(gene_0131)
132106	0	0	72	OCU_RS25655_(gene_0131)
132162	407	111	288	OCU_RS25655_(gene_0131)
132228	0	0	89	OCU_RS25655_(gene_0131)
132252	225	0	445	OCU_RS25655_(gene_0131)
132355	0	0	0
132367	0	0	0
132372	0	0	0
132384	0	0	47
132428	0	0	0	OCU_RS25660_(gene_0132)
132492	120	146	339	OCU_RS25660_(gene_0132)
132618	0	0	0	OCU_RS25660_(gene_0132)
132630	0	0	17	OCU_RS25660_(gene_0132)
132642	0	397	8	OCU_RS25660_(gene_0132)
132704	58	47	161	OCU_RS25660_(gene_0132)
132742	0	333	0	OCU_RS25660_(gene_0132)
132744	156	99	81	OCU_RS25660_(gene_0132)
132858	411	152	153	OCU_RS25660_(gene_0132)
133029	320	233	17	OCU_RS25660_(gene_0132)
133124	102	70	119	OCU_RS25660_(gene_0132)
133254	0	0	0	OCU_RS25660_(gene_0132)
133597	84	18	21	OCU_RS25660_(gene_0132)
133821	0	0	17	OCU_RS25660_(gene_0132)
133971	0	0	0	OCU_RS25660_(gene_0132)
134043	0	0	0	OCU_RS25660_(gene_0132)
134420	0	0	0	OCU_RS25665_(gene_0133)
134432	11	356	21	OCU_RS25665_(gene_0133)
134570	0	0	42	OCU_RS25665_(gene_0133)
134834	291	0	131	OCU_RS25665_(gene_0133)
134888	73	245	0	OCU_RS25670_(gene_0134)
134972	0	0	407	OCU_RS25670_(gene_0134)
134992	0	0	21	OCU_RS25670_(gene_0134)
135056	11	35	127	OCU_RS25670_(gene_0134)
135125	225	630	237	OCU_RS25670_(gene_0134)
135308	0	158	242	OCU_RS25670_(gene_0134)
135323	352	228	246	OCU_RS25670_(gene_0134)
135326	589	782	479	OCU_RS25670_(gene_0134)
135368	134	0	310	OCU_RS25670_(gene_0134)
135374	850	730	356	OCU_RS25670_(gene_0134)
135388	0	76	0	OCU_RS25670_(gene_0134)
135437	51	117	51	OCU_RS25670_(gene_0134)
135536	47	146	165	OCU_RS25670_(gene_0134)
135542	149	47	106	OCU_RS25670_(gene_0134)
135656	668	584	365	OCU_RS25670_(gene_0134)
135677	98	309	216	OCU_RS25670_(gene_0134)
135845	792	298	356	OCU_RS25670_(gene_0134)
135887	302	152	21	OCU_RS25670_(gene_0134)
135917	127	93	1047	OCU_RS25670_(gene_0134)
136109	0	0	0
136111	0	0	0
136121	0	0	0
136137	0	0	0
136219	0	18	85	OCU_RS25675_(gene_0135)
136283	0	0	0	OCU_RS25675_(gene_0135)
136302	0	0	0	OCU_RS25675_(gene_0135)
136320	334	111	131	OCU_RS25675_(gene_0135)
136371	0	6	0	OCU_RS25675_(gene_0135)
136383	47	0	199	OCU_RS25675_(gene_0135)
136524	211	158	187	OCU_RS25675_(gene_0135)
136746	36	99	106	OCU_RS25675_(gene_0135)
136850	167	0	229	OCU_RS25680_(gene_0136)
136980	116	35	178	OCU_RS25680_(gene_0136)
137010	51	397	85	OCU_RS25680_(gene_0136)
137082	269	18	0	OCU_RS25680_(gene_0136)
137254	305	0	335	OCU_RS25680_(gene_0136)
137355	385	198	187	OCU_RS25680_(gene_0136)
137757	211	782	534	OCU_RS25680_(gene_0136)
137766	658	893	420	OCU_RS25680_(gene_0136)
137775	11	82	0	OCU_RS25680_(gene_0136)
137919	196	292	259	OCU_RS25680_(gene_0136)
138033	142	35	102	OCU_RS25680_(gene_0136)
138086	22	47	555	OCU_RS25680_(gene_0136)
138152	156	23	127	OCU_RS25680_(gene_0136)
138214	658	251	598
138221	480	776	585
138224	331	403	441
138274	0	0	0	OCU_RS25685_(gene_0137)
138412	1341	671	929	OCU_RS25685_(gene_0137)
138502	411	730	941	OCU_RS25685_(gene_0137)
138523	127	35	0	OCU_RS25685_(gene_0137)
138628	0	169	182	OCU_RS25685_(gene_0137)
138741	371	263	534	OCU_RS25685_(gene_0137)
138829	701	298	352	OCU_RS25685_(gene_0137)
138841	480	251	81	OCU_RS25685_(gene_0137)
138985	0	414	51	OCU_RS25685_(gene_0137)
139072	196	741	428	OCU_RS25685_(gene_0137)
139146	207	1074	407	OCU_RS25685_(gene_0137)
139213	614	1039	1090	OCU_RS25685_(gene_0137)
139231	490	718	598	OCU_RS25685_(gene_0137)
139260	98	0	615	OCU_RS25685_(gene_0137)
139309	1319	841	1522	OCU_RS25685_(gene_0137)
139501	349	420	386	OCU_RS25685_(gene_0137)
139531	40	41	568	OCU_RS25685_(gene_0137)
139537	280	263	280	OCU_RS25685_(gene_0137)
139552	131	18	140	OCU_RS25685_(gene_0137)
139628	272	233	327
139658	196	53	30
139677	84	210	195
139794	193	53	98
139856	54	0	0
139967	233	368	445	OCU_RS25690_(gene_0138)
140036	454	99	102	OCU_RS25690_(gene_0138)
140288	309	64	182	OCU_RS25690_(gene_0138)
140309	450	12	670	OCU_RS25690_(gene_0138)
140393	305	420	496	OCU_RS25690_(gene_0138)
140506	0	0	89
140545	84	82	34
140566	374	776	602
140627	91	0	187
140646	69	169	110
140684	618	210	305
140730	69	339	280
140781	65	601	424
140787	916	2131	1666
140857	625	2778	3439	OCU_RS25695_(gene_0139)
140868	352	1693	1514	OCU_RS25695_(gene_0139)
140919	309	1074	454	OCU_RS25695_(gene_0139)
140931	18	1051	127	OCU_RS25695_(gene_0139)
141078	138	1243	390	OCU_RS25695_(gene_0139)
141261	0	432	93	OCU_RS25695_(gene_0139)
141285	120	1798	305	OCU_RS25695_(gene_0139)
141436	443	835	848	OCU_RS25695_(gene_0139)
141516	22	18	64	OCU_RS25695_(gene_0139)
141597	15	204	623	OCU_RS25695_(gene_0139)
141606	476	683	700	OCU_RS25695_(gene_0139)
141615	167	706	594	OCU_RS25695_(gene_0139)
141651	145	1004	276	OCU_RS25695_(gene_0139)
141728	0	0	0
141736	240	309	191
141748	0	123	81
141934	69	321	0	OCU_RS25700_(gene_0140)
142098	76	29	4	OCU_RS25700_(gene_0140)
142110	0	12	76	OCU_RS25700_(gene_0140)
142251	0	0	13	OCU_RS25700_(gene_0140)
142290	0	0	0	OCU_RS25700_(gene_0140)
142365	0	0	0
142373	0	0	0
142465	0	0	25	OCU_RS25705_(gene_0141)
142669	0	0	0	OCU_RS25705_(gene_0141)
142702	105	146	191	OCU_RS25705_(gene_0141)
142732	65	187	373	OCU_RS25705_(gene_0141)
142750	171	0	0	OCU_RS25705_(gene_0141),OCU_RS25710_(gene_0142)
143069	7	0	0	OCU_RS25715_(gene_0143)
143264	0	58	0	OCU_RS25715_(gene_0143)
143319	0	41	17	OCU_RS25715_(gene_0143)
143340	411	152	157	OCU_RS25715_(gene_0143)
143372	0	70	76	OCU_RS25715_(gene_0143)
143509	29	0	0	OCU_RS25715_(gene_0143)
143607	29	0	0	OCU_RS25715_(gene_0143)
143721	69	0	25	OCU_RS25715_(gene_0143)
143784	0	12	0	OCU_RS25715_(gene_0143)
143805	0	0	0	OCU_RS25715_(gene_0143)
143847	0	315	89	OCU_RS25715_(gene_0143)
143871	102	0	123	OCU_RS25715_(gene_0143)
143924	0	0	0
143975	0	0	72
143999	0	0	0	OCU_RS25720_(gene_0144)
144009	200	0	76	OCU_RS25720_(gene_0144)
144012	0	18	8	OCU_RS25720_(gene_0144)
144282	0	0	0	OCU_RS25720_(gene_0144)
144398	0	0	0	OCU_RS25720_(gene_0144)
144416	25	35	0	OCU_RS25720_(gene_0144)
144424	0	41	0	OCU_RS25720_(gene_0144)
144494	0	6	0	OCU_RS25720_(gene_0144)
144704	80	0	0	OCU_RS25720_(gene_0144)
144848	0	269	0	OCU_RS25725_(gene_0145)
144888	0	0	0	OCU_RS25725_(gene_0145)
144977	0	0	0	OCU_RS25725_(gene_0145)
144998	334	6	144	OCU_RS25725_(gene_0145)
145049	33	0	233	OCU_RS25725_(gene_0145)
145319	0	0	38	OCU_RS25725_(gene_0145)
145390	0	0	0	OCU_RS25725_(gene_0145)
145437	0	0	110	OCU_RS25725_(gene_0145)
145459	0	0	114	OCU_RS25725_(gene_0145)
145484	0	0	0	OCU_RS25725_(gene_0145)
145504	0	0	34
145549	0	146	483
145554	0	0	0
145560	0	204	25
145634	113	0	0	OCU_RS25730_(gene_0146)
145643	29	0	0	OCU_RS25730_(gene_0146)
145834	0	0	0	OCU_RS25730_(gene_0146)
145935	0	0	0	OCU_RS25730_(gene_0146)
145968	342	0	55	OCU_RS25730_(gene_0146)
146068	0	0	42	OCU_RS25730_(gene_0146)
146154	0	169	127	OCU_RS25730_(gene_0146)
146216	0	0	0	OCU_RS25730_(gene_0146)
146222	0	0	123	OCU_RS25730_(gene_0146)
146328	80	0	0	OCU_RS25730_(gene_0146)
146421	4	58	38	OCU_RS25730_(gene_0146)
146591	0	0	64	OCU_RS25735_(gene_0147)
146621	87	158	301	OCU_RS25735_(gene_0147)
146669	0	0	199	OCU_RS25735_(gene_0147)
146933	18	0	34	OCU_RS25735_(gene_0147)
146999	254	0	246	OCU_RS25735_(gene_0147)
147065	80	41	85
147079	0	18	13
147129	171	12	339
147144	0	0	25
147160	0	0	0
147277	363	204	352	OCU_RS25740_(gene_0148)
147343	174	204	229	OCU_RS25740_(gene_0148)
147595	11	47	47	OCU_RS25740_(gene_0148)
147601	389	484	157
147633	29	175	369	OCU_RS25745_(gene_0149)
147695	69	12	21	OCU_RS25745_(gene_0149)
147717	109	286	178	OCU_RS25745_(gene_0149)
[truncated: 62,294 more rows]
