# Supplementary material for: Genome-wide identification of essential genes in Mycobacterium intracellulare by transposon sequencing — Implication for metabolic remodeling
Source: Sci Rep. 2020 Mar 25;10:5449. doi: 10.1038/s41598-020-62287-2 (PMC7096427; doi:10.1038/s41598-020-62287-2)
Supplement: Supplementary file 4 — Additional file 5. [file 41598_2020_62287_MOESM4_ESM.xlsx]

## Sheet: ES_13950ESsharedwithH37Rv
Locus_tag	Function	Rv homologue	gene_name
OCU_RS25000	chromosomal replication initiator protein DnaA	Rv0001	dnaA
OCU_RS25005	DNA polymerase III subunit beta	Rv0002	dnaN
OCU_RS25020	DNA topoisomerase (ATP-hydrolyzing) subunit B	Rv0005	gyrB
OCU_RS25025	intein-containing DNA gyrase subunit A	Rv0006	gyrA
OCU_RS25085	Stk1 family PASTA domain-containing Ser/Thr kinase	Rv0014c	pknB
OCU_RS25090	serine/threonine protein kinase	Rv0015c	pknA
OCU_RS25105	serine/threonine-protein phosphatase	Rv0018c	ppp
OCU_RS25115	DUF2662 domain-containing protein	Rv0020c	TB39.8
OCU_RS25250	leucine--tRNA ligase	Rv0041	leuS
OCU_RS25325	inositol-3-phosphate synthase	Rv0046c	ino1
OCU_RS25345	penicillin-binding protein	Rv0050	ponA1
OCU_RS25380	replicative DNA helicase	Rv0058	dnaB
OCU_RS25855	glutamate synthase large subunit	Rv3859c	gltB
OCU_RS25860	glutamate synthase subunit beta	Rv3858c	gltD
OCU_RS25945	superoxide dismutase [Mn]	Rv3846	sodA
OCU_RS25995	serine--tRNA ligase	Rv3834c	serS
OCU_RS26065	UDP-galactopyranose mutase	Rv3809c	glf
OCU_RS26070	glycosyltransferase family 2 protein	Rv3808c	glfT
OCU_RS26080	decaprenyl-phosphate phosphoribosyltransferase	Rv3806c	-
OCU_RS26085	hypothetical protein	Rv3805c	-
OCU_RS26100	cutinase family protein	Rv3802c	-
OCU_RS26105	nitrate ABC transporter substrate-binding protein	Rv3801c	fadD32
OCU_RS26110	acyltransferase domain-containing protein	Rv3800c	pks13
OCU_RS26115	acyl-CoA carboxylase subunit beta	Rv3799c	accD4
OCU_RS26150	arabinosyltransferase	Rv3795	embB
OCU_RS26155	arabinosyltransferase	Rv3794	embA
OCU_RS26175	arabinosyltransferase	Rv3793	embC
OCU_RS26180	arabinofuranosyltransferase	Rv3792	-
OCU_RS26185	decaprenylphospho-beta-D-erythro-pentofuranosid-2-ulose 2-reductase	Rv3791	-
OCU_RS26190	FAD-binding oxidoreductase	Rv3790	-
OCU_RS26210	ABC transporter permease	Rv3783	rfbD
OCU_RS26215	glycosyltransferase	Rv3782	-
OCU_RS26220	ABC transporter ATP-binding protein	Rv3781	rfbE
OCU_RS26225	bacterial proteasome activator family protein	Rv3780	-
OCU_RS26235	cysteine desulfurase-like protein	Rv3778c	-
OCU_RS26720	glutamine amidotransferase	Rv3713	cobQ2
OCU_RS26725	Mur ligase family protein	Rv3712	-
OCU_RS26740	aspartate kinase	Rv3709c	ask
OCU_RS27130	type I DNA topoisomerase	Rv3646c	topA
OCU_RS27150	hypothetical protein	Rv3635	-
OCU_RS27155	NAD-dependent epimerase/dehydratase family protein	Rv3634c	galE1
OCU_RS27260	GTP cyclohydrolase I FolE	Rv3609c	folE
OCU_RS27295	pantoate--beta-alanine ligase	Rv3602c	panC
OCU_RS27300	aspartate 1-decarboxylase	Rv3601c	panD
OCU_RS27310	lysine--tRNA ligase	Rv3598c	lysS
OCU_RS27320	ATP-dependent Clp protease ATP-binding subunit	Rv3596c	clpC1
OCU_RS27325	hypothetical protein	Rv3593	lpqF
OCU_RS27370	RNA polymerase-binding transcription factor CarD	Rv3583c	-
OCU_RS27375	2-C-methyl-D-erythritol 4-phosphate cytidylyltransferase	Rv3582c	ispD
OCU_RS27380	2-C-methyl-D-erythritol 2,4-cyclodiphosphate synthase	Rv3581c	ispF
OCU_RS27385	cysteine--tRNA ligase	Rv3580c	cysS
OCU_RS28045	adenylosuccinate lyase	Rv0777	purB
OCU_RS28065	phosphoribosylaminoimidazolesuccinocarboxamide synthase	Rv0780	hemH
OCU_RS28110	phosphoribosylformylglycinamidine synthase subunit PurQ	Rv0788	purQ
OCU_RS28215	phosphoribosylformylglycinamidine synthase subunit PurL	Rv0803	purL
OCU_RS28235	amidophosphoribosyltransferase	Rv0808	purF
OCU_RS28240	phosphoribosylformylglycinamidine cyclo-ligase	Rv0809	purM
OCU_RS28340	acyl-ACP desaturase	Rv0824c	desA1
OCU_RS29635	glucose-6-phosphate isomerase	Rv0946c	pgi
OCU_RS29660	ADP-forming succinate--CoA ligase subunit beta	Rv0951	sucC
OCU_RS29765	HAMP domain-containing histidine kinase	Rv0982	mprB
OCU_RS30065	methionine--tRNA ligase	Rv1007c	metG
OCU_RS30095	aminoacyl-tRNA hydrolase	Rv1014c	pth
OCU_RS30100	50S ribosomal protein L25/general stress proteinCtc	Rv1015c	rplY
OCU_RS30135	bifunctional UDP-N-acetylglucosamine diphosphorylase/glucosamine-1-phosphate N-acetyltransferase GlmU	Rv1018c	glmU
OCU_RS30170	phosphopyruvate hydratase	Rv1023	eno
OCU_RS30490	isoprenyl transferase	Rv1086	-
OCU_RS30500	type I pantothenate kinase	Rv1092c	coaA
OCU_RS30505	serine hydroxymethyltransferase	Rv1093	glyA
OCU_RS30510	acyl-ACP desaturase	Rv1094	desA2
OCU_RS30595	hypothetical protein	Rv1111c	-
OCU_RS30955	ABC transporter family substrate-binding protein	Rv1166	lpqW
OCU_RS31125	2,3,4,5-tetrahydropyridine-2,6-dicarboxylate N-succinyltransferase	Rv1201c	-
OCU_RS31140	succinyl-diaminopimelate desuccinylase	Rv1202	dapE
OCU_RS32760	arginine--tRNA ligase	Rv1292	argS
OCU_RS32765	diaminopimelate decarboxylase	Rv1293	lysA
OCU_RS32770	homoserine dehydrogenase	Rv1294	thrA
OCU_RS32785	transcription termination factor Rho	Rv1297	rho
OCU_RS32795	peptide chain release factor 1	Rv1299	prfA
OCU_RS32810	undecaprenyl/decaprenyl-phosphate alpha-N-acetylglucosaminyl 1-phosphate transferase	Rv1302	rfe
OCU_RS32850	F0F1 ATP synthase subunit beta	Rv1310	atpD
OCU_RS32955	1,4-alpha-glucan branching protein GlgB	Rv1326c	glgB
OCU_RS32960	alpha-1,4-glucan--maltose-1-phosphate maltosyltransferase	Rv1327c	glgE
OCU_RS33490	type I polyketide synthase	Rv2524c	fas
OCU_RS33580	SDR family oxidoreductase	Rv2509	-
OCU_RS33690	energy-dependent translational throttle protein EttA	Rv2477c	-
OCU_RS33780	ATP-dependent Clp protease proteolytic subunit	Rv2461c	clpP
OCU_RS33785	ATP-dependent Clp protease proteolytic subunit	Rv2460c	clpP2
OCU_RS33800	ATP-dependent Clp protease ATP-binding subunit ClpX	Rv2457c	clpX
OCU_RS33835	valine--tRNA ligase	Rv2448c	valS
OCU_RS33840	bifunctional folylpolyglutamate synthase/dihydrofolate synthase	Rv2447c	folC
OCU_RS33855	ribonuclease E/G	Rv2444c	rne
OCU_RS33900	NAD(+) synthase	Rv2438c	nadE
OCU_RS33935	nicotinate-nucleotide adenylyltransferase	Rv2421c	nadD
OCU_RS34125	phosphoadenylyl-sulfate reductase	Rv2392	cysH
OCU_RS34885	decaprenyl diphosphate synthase	Rv2361c	-
OCU_RS34905	glycine--tRNA ligase	Rv2357c	glyS
OCU_RS34935	DNA primase	Rv2343c	dnaG
OCU_RS35695	beta-ketoacyl-ACP synthase	Rv2246	kasB
OCU_RS35700	beta-ketoacyl-ACP synthase	Rv2245	kasA
OCU_RS35705	acyl carrier protein	Rv2244	acpP
OCU_RS35715	PucR family transcriptional regulator	Rv2242	-
OCU_RS35895	type I glutamate--ammonia ligase	Rv2220	glnA1
OCU_RS35960	branched-chain amino acid aminotransferase	Rv2210c	ilvE
OCU_RS36010	asparagine synthase (glutamine-hydrolyzing)	Rv2201	asnB
OCU_RS36035	cytochrome bc complex cytochrome b subunit	Rv2196	qcrB
OCU_RS36180	penicillin-binding protein 2	Rv2163c	pbpB
OCU_RS36195	UDP-N-acetylmuramoyl-L-alanyl-D-glutamate--2, 6-diaminopimelate ligase	Rv2158c	murE
OCU_RS36200	UDP-N-acetylmuramoyl-tripeptide--D-alanyl-D- alanine ligase	Rv2157c	murF
OCU_RS36205	phospho-N-acetylmuramoyl-pentapeptide- transferase	Rv2156c	mraY
OCU_RS36210	UDP-N-acetylmuramoyl-L-alanine--D-glutamate ligase	Rv2155c	murD
OCU_RS36215	putative lipid II flippase FtsW	Rv2154c	ftsW
OCU_RS36220	undecaprenyldiphospho-muramoylpentapeptide beta-N-acetylglucosaminyltransferase	Rv2153c	murG
OCU_RS36225	UDP-N-acetylmuramate--L-alanine ligase	Rv2152c	murC
OCU_RS36230	cell division protein FtsQ/DivIB	Rv2151c	ftsQ
OCU_RS36250	cell division protein SepF	Rv2147c	-
OCU_RS36260	DivIVA domain-containing protein	Rv2145c	wag31
OCU_RS36425	quinone-dependent dihydroorotate dehydrogenase	Rv2139	pyrD
OCU_RS36600	ATP phosphoribosyltransferase	Rv2121c	hisG
OCU_RS36820	polyprenol monophosphomannose synthase	Rv2051c	ppm1
OCU_RS36840	sugar epimerase family protein	Rv2047c	-
OCU_RS38100	malate synthase G	Rv1837c	glcB
OCU_RS38140	MerR family transcriptional regulator	Rv1828	-
OCU_RS39105	CTP synthase	Rv1699	pyrG
OCU_RS39155	tyrosine--tRNA ligase	Rv1689	tyrS
OCU_RS39265	argininosuccinate lyase	Rv1659	argH
OCU_RS39270	argininosuccinate synthase	Rv1658	argG
OCU_RS39300	N-acetyl-gamma-glutamyl-phosphate reductase	Rv1652	argC
OCU_RS39305	phenylalanine--tRNA ligase subunit beta	Rv1650	pheT
OCU_RS39310	phenylalanine--tRNA ligase subunit alpha	Rv1649	pheS
OCU_RS39345	translation initiation factor IF-3	Rv1641	infC
OCU_RS39485	30S ribosomal protein S1	Rv1630	rpsA
OCU_RS39500	DNA polymerase I	Rv1629	polA
OCU_RS39580	prolipoprotein diacylglyceryl transferase	Rv1614	lgt
OCU_RS39585	tryptophan synthase subunit alpha	Rv1613	trpA
OCU_RS39590	tryptophan synthase subunit beta	Rv1612	trpB
OCU_RS39595	indole-3-glycerol phosphate synthase TrpC	Rv1611	trpC
OCU_RS39605	anthranilate synthase component I	Rv1609	trpE
OCU_RS39635	bifunctional 1-(5-phosphoribosyl)-5-((5- phosphoribosylamino)methylideneamino)imidazole-4- carboxamide isomerase/phosphoribosylanthranilate isomerase PriA	Rv1603	hisA
OCU_RS39645	imidazoleglycerol-phosphate dehydratase HisB	Rv1601	hisB
OCU_RS39650	histidinol-phosphate transaminase	Rv1600	hisC1
OCU_RS39655	histidinol dehydrogenase	Rv1599	hisD
OCU_RS39805	threonine ammonia-lyase	Rv1559	ilvA
OCU_RS39845	DNA polymerase III subunit alpha	Rv1547	dnaE
OCU_RS39895	isoleucine--tRNA ligase	Rv1536	ileS
OCU_RS39975	GDP-L-fucose synthase	Rv1512	epiA
OCU_RS40180	ferrochelatase	Rv1485	hemH
OCU_RS40185	enoyl-[acyl-carrier-protein] reductase FabI	Rv1484	inhA
OCU_RS40190	beta-ketoacyl-ACP reductase	Rv1483	fabG1
OCU_RS40230	aconitate hydratase AcnA	Rv1475c	acn
OCU_RS40310	Fe-S cluster assembly ATPase SufC	Rv1463	-
OCU_RS40320	Fe-S cluster assembly protein SufB	Rv1461	-
OCU_RS40365	transketolase	Rv1449c	tkt
OCU_RS40530	bifunctional 3,4-dihydroxy-2-butanone-4-phosphate synthase/GTP cyclohydrolase II	Rv1415	ribA2
OCU_RS40550	bifunctional diaminohydroxyphosphoribosylaminopyrimidine deaminase/5-amino-6-(5-phosphoribosylamino)uracil reductase RibD	Rv1409	ribG
OCU_RS40580	primosomal protein N'	Rv1402	priA
OCU_RS40605	methionine adenosyltransferase	Rv1392	metK
OCU_RS40640	carbamoyl-phosphate synthase large subunit	Rv1384	carB
OCU_RS40645	carbamoyl-phosphate synthase small subunit	Rv1383	carA
OCU_RS40655	dihydroorotase	Rv1381	pyrC
OCU_RS40660	aspartate carbamoyltransferase catalytic subunit	Rv1380	pyrB
OCU_RS40740	type II 3-dehydroquinate dehydratase	Rv2537c	aroD
OCU_RS40745	3-dehydroquinate synthase	Rv2538c	aroB
OCU_RS40755	chorismate synthase	Rv2540c	aroF
OCU_RS40785	alanine--tRNA ligase	Rv2555c	alaS
OCU_RS40855	aspartate--tRNA ligase	Rv2572c	aspS
OCU_RS40925	histidine--tRNA ligase	Rv2580c	hisS
OCU_RS40935	peptidylprolyl isomerase	Rv2582	ppiB
OCU_RS40940	RelA/SpoT family protein	Rv2583c	relA
OCU_RS40955	protein translocase subunit SecF	Rv2586c	secF
OCU_RS40960	protein translocase subunit SecD	Rv2587c	secD
OCU_RS41080	threonine--tRNA ligase	Rv2614c	thrS
OCU_RS41480	DUF2029 domain-containing protein	Rv2673	-
OCU_RS41495	hypothetical protein	Rv2676c	-
OCU_RS41500	protoporphyrinogen oxidase	Rv2677c	hemY
OCU_RS41505	uroporphyrinogen decarboxylase	Rv2678c	hemE
OCU_RS41525	1-deoxy-D-xylulose-5-phosphate synthase	Rv2682c	dxs1
OCU_RS41610	RNA polymerase sigma factor	Rv2703	sigA
OCU_RS41650	metal-dependent transcriptional regulator	Rv2711	ideR
OCU_RS41830	DNA translocase FtsK	Rv2748c	ftsK
OCU_RS41855	4-hydroxy-tetrahydrodipicolinate synthase	Rv2753c	dapA
OCU_RS42000	polyribonucleotide nucleotidyltransferase	Rv2783c	gpsI
OCU_RS42100	translation initiation factor IF-2	Rv2839c	infB
OCU_RS42130	proline--tRNA ligase	Rv2845c	proS
OCU_RS42135	MFS transporter	Rv2846c	efpA
OCU_RS42140	uroporphyrinogen-III C-methyltransferase	Rv2847c	cysG
OCU_RS42270	1-deoxy-D-xylulose-5-phosphate reductoisomerase	Rv2870c	dxr
OCU_RS42380	elongation factor Ts	Rv2889c	tsf
OCU_RS42385	30S ribosomal protein S2	Rv2890c	rpsB
OCU_RS42455	signal peptidase I	Rv2903c	lepB
OCU_RS42625	vitamin K epoxide reductase family protein	Rv2968c	-
OCU_RS42630	DsbA family protein	Rv2969c	-
OCU_RS42640	aldo/keto reductase	Rv2971	-
OCU_RS42720	D-alanine--D-alanine ligase	Rv2981c	ddl
OCU_RS42750	3-isopropylmalate dehydratase small subunit	Rv2987c	leuD
OCU_RS42755	3-isopropylmalate dehydratase large subunit	Rv2988c	leuC
OCU_RS42780	glutamate--tRNA ligase	Rv2992c	gltX
OCU_RS42800	3-isopropylmalate dehydrogenase	Rv2995c	leuB
OCU_RS42805	phosphoglycerate dehydrogenase	Rv2996c	serA1
OCU_RS42820	ketol-acid reductoisomerase	Rv3001c	ilvC
OCU_RS42830	acetolactate synthase large subunit	Rv3003c	ilvB1
OCU_RS42850	Asp-tRNA(Asn)/Glu-tRNA(Gln) amidotransferase subunit GatB	Rv3009c	gatB
OCU_RS42865	Asp-tRNA(Asn)/Glu-tRNA(Gln) amidotransferase subunit GatA	Rv3011c	gatA
OCU_RS42925	NAD-dependent DNA ligase LigA	Rv3014c	ligA
OCU_RS42970	electron transfer flavoprotein subunit alpha/FixB family protein	Rv3028c	fixB
OCU_RS43160	phosphoserine phosphatase SerB	Rv3042c	serB2
OCU_RS43165	cytochrome c oxidase subunit I	Rv3043c	ctaD
OCU_RS43185	class 1b ribonucleoside-diphosphate reductase subunit beta	Rv3048c	nrdF2
OCU_RS43215	class 1b ribonucleoside-diphosphate reductase subunit alpha	Rv3051c	nrdE
OCU_RS43220	class Ib ribonucleoside-diphosphate reductase assembly flavoprotein NrdI	Rv3052c	nrdI
OCU_RS43720	peptide chain release factor 2	Rv3105c	prfB
OCU_RS44385	ATP-dependent DNA helicase UvrD2	Rv3198c	uvrD2
OCU_RS44435	adenylyltransferase/sulfurtransferase MoeZ	Rv3206c	moeB1
OCU_RS44670	preprotein translocase subunit SecA	Rv3240c	secA1
OCU_RS44700	dTMP kinase	Rv3247c	tmk
OCU_RS44705	adenosylhomocysteinase	Rv3248c	sahH
OCU_RS44735	mannose-6-phosphate isomerase, class I	Rv3255c	manA
OCU_RS44745	phosphomannomutase/phosphoglucomutase	Rv3257c	manB
OCU_RS44935	acyl-CoA carboxylase subunit beta	Rv3280	accD5
OCU_RS44960	acetyl/propionyl/methylcrotonyl-CoA carboxylase subunit alpha	Rv3285	accA3
OCU_RS45235	tryptophan--tRNA ligase	Rv3336c	trpS
OCU_RS45250	NADP-dependent isocitrate dehydrogenase	Rv0066c	icd2
OCU_RS45260	homoserine O-acetyltransferase	Rv3341	metX
OCU_RS45290	bifunctional methylenetetrahydrofolate dehydrogenase/methenyltetrahydrofolate cyclohydrolase	Rv3356c	folD
OCU_RS45425	glutamine-hydrolyzing GMP synthase	Rv3396c	guaA
OCU_RS45570	alanine racemase	Rv3423c	alr
OCU_RS45595	glutamine--fructose-6-phosphate transaminase (isomerizing)	Rv3436c	glmS
OCU_RS45630	phosphoglucosamine mutase	Rv3441c	glmM
OCU_RS45635	30S ribosomal protein S9	Rv3442c	rpsI
OCU_RS45640	50S ribosomal protein L13	Rv3443c	rplM
OCU_RS45700	DNA-directed RNA polymerase subunit alpha	Rv3457c	rpoA
OCU_RS45705	30S ribosomal protein S4	Rv3458c	rpsD
OCU_RS45745	dTDP-glucose 4,6-dehydratase	Rv3464	rmlB
OCU_RS45750	dTDP-4-dehydrorhamnose 3,5-epimerase	Rv3465	rmlC
OCU_RS45885	preprotein translocase subunit SecY	Rv0732	secY
OCU_RS45975	50S ribosomal protein L6	Rv0719	rplF
OCU_RS45980	30S ribosomal protein S8	Rv0718	rpsH
OCU_RS46030	50S ribosomal protein L16	Rv0708	rplP
OCU_RS46035	30S ribosomal protein S3	Rv0707	rpsC
OCU_RS46040	50S ribosomal protein L22	Rv0706	rplV
OCU_RS46050	50S ribosomal protein L2	Rv0704	rplB
OCU_RS46060	50S ribosomal protein L4	Rv0702	rplD
OCU_RS46065	50S ribosomal protein L3	Rv0701	rplC
OCU_RS46160	elongation factor Tu	Rv0685	tuf
OCU_RS46165	elongation factor G	Rv0684	fusA1
OCU_RS46175	30S ribosomal protein S12	Rv0682	rpsL
OCU_RS46225	DNA-directed RNA polymerase subunit beta'	Rv0668	rpoC
OCU_RS46230	DNA-directed RNA polymerase subunit beta	Rv0667	rpoB
OCU_RS46290	AarF/ABC1/UbiB kinase family protein	Rv0647c	-
OCU_RS46325	50S ribosomal protein L11	Rv0640	rplK
OCU_RS46330	transcription termination/antitermination protein NusG	Rv0639	nusG
OCU_RS46335	preprotein translocase subunit SecE	Rv0638	secE
OCU_RS46585	polyprenyl synthetase family protein	Rv0562	grcC1
OCU_RS46675	1,4-dihydroxy-2-naphthoyl-CoA synthase	Rv0548c	menB
OCU_RS46790	histidine phosphatase family protein	Rv0525	-
OCU_RS46795	glutamate-1-semialdehyde-2,1-aminomutase	Rv0524	hemL
OCU_RS46875	porphobilinogen synthase	Rv0512	hemB
OCU_RS46880	bifunctional uroporphyrinogen-III C-methyltransferase/uroporphyrinogen-III synthase	Rv0511	hemD
OCU_RS47020	UDP-N-acetylmuramate dehydrogenase	Rv0482	murB
OCU_RS47230	chaperonin GroEL	Rv0440	groEL
OCU_RS47380	phosphomethylpyrimidine synthase ThiC	Rv0423c	thiC
OCU_RS47625	adenylosuccinate synthase	Rv0357c	purA
OCU_RS47745	molecular chaperone DnaK	Rv0350	dnaK
OCU_RS47795	pyridoxal phosphate-dependent aminotransferase	Rv0337c	aspC
OCU_RS47805	glucose-1-phosphate thymidylyltransferase	Rv0334	rmlA
OCU_RS48120	ESX secretion-associated protein EspG	Rv0289	-
OCU_RS48125	WXG100 family type VII secretion target	Rv0288	esxH
OCU_RS48145	type VII secretion protein EccC	Rv0284	-
OCU_RS48410	DUF3367 domain-containing protein	Rv0236c	-
OCU_RS48540	glycosyltransferase family 1 protein	Rv0225	-
OCU_RS48555	class I SAM-dependent methyltransferase	Rv0224c	-
OCU_RS48685	membrane protein	Rv0206c	mmpL3
OCU_RS48755	dihydroxy-acid dehydratase	Rv0189c	ilvD
OCU_RS49860	CCA tRNA nucleotidyltransferase	Rv3907c	pcnA
OCU_RS49885	hypothetical protein	Rv3909	-
OCU_RS49890	membrane protein	Rv3910	-
OCU_RS49915	N-acetylmuramoyl-L-alanine amidase	Rv3915	-
OCU_RS49925	ParB/RepB/Spo0J family partition protein	Rv3917c	parB
OCU_RS49930	ParA family protein	Rv3918c	parA
OCU_RS49945	membrane protein insertase YidC	Rv3921c	-

## Sheet: ES_13950ESsharedwithMmE11
Locus_tag	Function	MMARE_homologue
OCU_RS25000	chromosomal replication initiator protein DnaA	MMARE11_00010
OCU_RS25020	DNA topoisomerase (ATP-hydrolyzing) subunit B	MMARE11_00050
OCU_RS25025	intein-containing DNA gyrase subunit A	MMARE11_00060
OCU_RS25085	Stk1 family PASTA domain-containing Ser/Thr kinase	MMARE11_00160
OCU_RS25105	serine/threonine-protein phosphatase	MMARE11_00200
OCU_RS25115	DUF2662 domain-containing protein	MMARE11_00220
OCU_RS25250	leucine--tRNA ligase	MMARE11_00560
OCU_RS25380	replicative DNA helicase	MMARE11_00750
OCU_RS25855	glutamate synthase large subunit	MMARE11_52370
OCU_RS25860	glutamate synthase subunit beta	MMARE11_52360
OCU_RS25995	serine--tRNA ligase	MMARE11_52070
OCU_RS26065	UDP-galactopyranose mutase	MMARE11_51940
OCU_RS26070	glycosyltransferase family 2 protein	MMARE11_51930
OCU_RS26080	decaprenyl-phosphate phosphoribosyltransferase	MMARE11_51910
OCU_RS26085	hypothetical protein	MMARE11_51900
OCU_RS26105	nitrate ABC transporter substrate-binding protein	MMARE11_51860
OCU_RS26110	acyltransferase domain-containing protein	MMARE11_51850
OCU_RS26115	acyl-CoA carboxylase subunit beta	MMARE11_51840
OCU_RS26150	arabinosyltransferase	MMARE11_51780
OCU_RS26155	arabinosyltransferase	MMARE11_51770
OCU_RS26175	arabinosyltransferase	MMARE11_51760
OCU_RS26180	arabinofuranosyltransferase	MMARE11_51750
OCU_RS26190	FAD-binding oxidoreductase	MMARE11_51730
OCU_RS27130	type I DNA topoisomerase	MMARE11_49600
OCU_RS27150	hypothetical protein	MMARE11_49560
OCU_RS27310	lysine--tRNA ligase	MMARE11_49240
OCU_RS27320	ATP-dependent Clp protease ATP-binding subunit	MMARE11_49220
OCU_RS27385	cysteine--tRNA ligase	MMARE11_48950
OCU_RS28045	adenylosuccinate lyase	MMARE11_47260
OCU_RS28215	phosphoribosylformylglycinamidine synthase subunit PurL	MMARE11_46970
OCU_RS28235	amidophosphoribosyltransferase	MMARE11_46900
OCU_RS29635	glucose-6-phosphate isomerase	MMARE11_43700
OCU_RS29660	ADP-forming succinate--CoA ligase subunit beta	MMARE11_43630
OCU_RS30065	methionine--tRNA ligase	MMARE11_42950
OCU_RS30505	serine hydroxymethyltransferase	MMARE11_41950
OCU_RS30955	ABC transporter family substrate-binding protein	MMARE11_41020
OCU_RS31140	succinyl-diaminopimelate desuccinylase	MMARE11_40470
OCU_RS31350	acyltransferase	MMARE11_40000
OCU_RS32760	arginine--tRNA ligase	MMARE11_39150
OCU_RS32765	diaminopimelate decarboxylase	MMARE11_39140
OCU_RS32770	homoserine dehydrogenase	MMARE11_39130
OCU_RS32785	transcription termination factor Rho	MMARE11_39100
OCU_RS32795	peptide chain release factor 1	MMARE11_39080
OCU_RS32810	undecaprenyl/decaprenyl-phosphate alpha-N-acetylglucosaminyl 1-phosphate transferase	MMARE11_39050
OCU_RS32850	F0F1 ATP synthase subunit beta	MMARE11_38970
OCU_RS32955	1,4-alpha-glucan branching protein GlgB	MMARE11_38820
OCU_RS32960	alpha-1,4-glucan--maltose-1-phosphate maltosyltransferase	MMARE11_38810
OCU_RS33490	type I polyketide synthase	MMARE11_37690
OCU_RS33690	energy-dependent translational throttle protein EttA	MMARE11_37130
OCU_RS33800	ATP-dependent Clp protease ATP-binding subunit ClpX	MMARE11_36880
OCU_RS33835	valine--tRNA ligase	MMARE11_36790
OCU_RS33840	bifunctional folylpolyglutamate synthase/dihydrofolate synthase	MMARE11_36780
OCU_RS33855	ribonuclease E/G	MMARE11_36750
OCU_RS33900	NAD(+) synthase	MMARE11_36660
OCU_RS34905	glycine--tRNA ligase	MMARE11_35750
OCU_RS34935	DNA primase	MMARE11_35580
OCU_RS35715	PucR family transcriptional regulator	MMARE11_32360
OCU_RS35960	branched-chain amino acid aminotransferase	MMARE11_31570
OCU_RS36010	asparagine synthase (glutamine-hydrolyzing)	MMARE11_31470
OCU_RS36035	cytochrome bc complex cytochrome b subunit	MMARE11_31420
OCU_RS36180	penicillin-binding protein 2	MMARE11_31000
OCU_RS36195	UDP-N-acetylmuramoyl-L-alanyl-D-glutamate--2, 6-diaminopimelate ligase	MMARE11_30980
OCU_RS36210	UDP-N-acetylmuramoyl-L-alanine--D-glutamate ligase	MMARE11_30950
OCU_RS36215	putative lipid II flippase FtsW	MMARE11_30940
OCU_RS36220	undecaprenyldiphospho-muramoylpentapeptide beta-N-acetylglucosaminyltransferase	MMARE11_30930
OCU_RS36225	UDP-N-acetylmuramate--L-alanine ligase	MMARE11_30920
OCU_RS36250	cell division protein SepF	MMARE11_30870
OCU_RS36425	quinone-dependent dihydroorotate dehydrogenase	MMARE11_30420
OCU_RS36820	polyprenol monophosphomannose synthase	MMARE11_29510
OCU_RS38100	malate synthase G	MMARE11_26340
OCU_RS39105	CTP synthase	MMARE11_24320
OCU_RS39265	argininosuccinate lyase	MMARE11_23920
OCU_RS39270	argininosuccinate synthase	MMARE11_23910
OCU_RS39300	N-acetyl-gamma-glutamyl-phosphate reductase	MMARE11_23850
OCU_RS39310	phenylalanine--tRNA ligase subunit alpha	MMARE11_23790
OCU_RS39485	30S ribosomal protein S1	MMARE11_23560
OCU_RS39500	DNA polymerase I	MMARE11_23550
OCU_RS39580	prolipoprotein diacylglyceryl transferase	MMARE11_23390
OCU_RS39590	tryptophan synthase subunit beta	MMARE11_23370
OCU_RS39605	anthranilate synthase component I	MMARE11_23340
OCU_RS39635	bifunctional 1-(5-phosphoribosyl)-5-((5- phosphoribosylamino)methylideneamino)imidazole-4- carboxamide isomerase/phosphoribosylanthranilate isomerase PriA	MMARE11_23220
OCU_RS39650	histidinol-phosphate transaminase	MMARE11_23190
OCU_RS39655	histidinol dehydrogenase	MMARE11_23180
OCU_RS39805	threonine ammonia-lyase	MMARE11_22960
OCU_RS39845	DNA polymerase III subunit alpha	MMARE11_22910
OCU_RS39895	isoleucine--tRNA ligase	MMARE11_22780
OCU_RS40230	aconitate hydratase AcnA	MMARE11_22040
OCU_RS40320	Fe-S cluster assembly protein SufB	MMARE11_21880
OCU_RS40365	transketolase	MMARE11_21760
OCU_RS40530	bifunctional 3,4-dihydroxy-2-butanone-4-phosphate synthase/GTP cyclohydrolase II	MMARE11_21440
OCU_RS40580	primosomal protein N'	MMARE11_21330
OCU_RS40605	methionine adenosyltransferase	MMARE11_21270
OCU_RS40640	carbamoyl-phosphate synthase large subunit	MMARE11_21210
OCU_RS40645	carbamoyl-phosphate synthase small subunit	MMARE11_21200
OCU_RS40655	dihydroorotase	MMARE11_21180
OCU_RS40755	chorismate synthase	MMARE11_20970
OCU_RS40785	alanine--tRNA ligase	MMARE11_20920
OCU_RS40855	aspartate--tRNA ligase	MMARE11_20800
OCU_RS40925	histidine--tRNA ligase	MMARE11_20680
OCU_RS40935	peptidylprolyl isomerase	MMARE11_20660
OCU_RS40955	protein translocase subunit SecF	MMARE11_20620
OCU_RS40960	protein translocase subunit SecD	MMARE11_20610
OCU_RS41080	threonine--tRNA ligase	MMARE11_20310
OCU_RS41480	DUF2029 domain-containing protein	MMARE11_19670
OCU_RS41525	1-deoxy-D-xylulose-5-phosphate synthase	MMARE11_19560
OCU_RS41830	DNA translocase FtsK	MMARE11_18910
OCU_RS42000	polyribonucleotide nucleotidyltransferase	MMARE11_18530
OCU_RS42100	translation initiation factor IF-2	MMARE11_18220
OCU_RS42130	proline--tRNA ligase	MMARE11_18160
OCU_RS42135	MFS transporter	MMARE11_18150
OCU_RS42140	uroporphyrinogen-III C-methyltransferase	MMARE11_18140
OCU_RS42755	3-isopropylmalate dehydratase large subunit	MMARE11_16450
OCU_RS42780	glutamate--tRNA ligase	MMARE11_16380
OCU_RS42800	3-isopropylmalate dehydrogenase	MMARE11_16350
OCU_RS42830	acetolactate synthase large subunit	MMARE11_16290
OCU_RS42865	Asp-tRNA(Asn)/Glu-tRNA(Gln) amidotransferase subunit GatA	MMARE11_16210
OCU_RS42925	NAD-dependent DNA ligase LigA	MMARE11_16150
OCU_RS43165	cytochrome c oxidase subunit I	MMARE11_15720
OCU_RS43185	class 1b ribonucleoside-diphosphate reductase subunit beta	MMARE11_15680
OCU_RS43215	class 1b ribonucleoside-diphosphate reductase subunit alpha	MMARE11_15630
OCU_RS43720	peptide chain release factor 2	MMARE11_14400
OCU_RS44385	ATP-dependent DNA helicase UvrD2	MMARE11_13310
OCU_RS44435	adenylyltransferase/sulfurtransferase MoeZ	MMARE11_13190
OCU_RS44670	preprotein translocase subunit SecA	MMARE11_12710
OCU_RS44705	adenosylhomocysteinase	MMARE11_12610
OCU_RS44735	mannose-6-phosphate isomerase, class I	MMARE11_12530
OCU_RS44745	phosphomannomutase/phosphoglucomutase	MMARE11_12510
OCU_RS44935	acyl-CoA carboxylase subunit beta	MMARE11_12240
OCU_RS44960	acetyl/propionyl/methylcrotonyl-CoA carboxylase subunit alpha	MMARE11_12190
OCU_RS45235	tryptophan--tRNA ligase	MMARE11_11480
OCU_RS45255	bifunctional o-acetylhomoserine/o-acetylserine sulfhydrylase	MMARE11_11450
OCU_RS45595	glutamine--fructose-6-phosphate transaminase (isomerizing)	MMARE11_10720
OCU_RS45745	dTDP-glucose 4,6-dehydratase	MMARE11_10390
OCU_RS45885	preprotein translocase subunit SecY	MMARE11_10270
OCU_RS46050	50S ribosomal protein L2	MMARE11_09890
OCU_RS46160	elongation factor Tu	MMARE11_09660
OCU_RS46165	elongation factor G	MMARE11_09650
OCU_RS46225	DNA-directed RNA polymerase subunit beta'	MMARE11_09470
OCU_RS46230	DNA-directed RNA polymerase subunit beta	MMARE11_09460
OCU_RS46330	transcription termination/antitermination protein NusG	MMARE11_09210
OCU_RS46795	glutamate-1-semialdehyde-2,1-aminomutase	MMARE11_08200
OCU_RS46880	bifunctional uroporphyrinogen-III C-methyltransferase/uroporphyrinogen-III synthase	MMARE11_07940
OCU_RS47380	phosphomethylpyrimidine synthase ThiC	MMARE11_06850
OCU_RS47625	adenylosuccinate synthase	MMARE11_06300
OCU_RS47745	molecular chaperone DnaK	MMARE11_05860
OCU_RS47795	pyridoxal phosphate-dependent aminotransferase	MMARE11_05680
OCU_RS47805	glucose-1-phosphate thymidylyltransferase	MMARE11_05650
OCU_RS48145	type VII secretion protein EccC	MMARE11_05000
OCU_RS48410	DUF3367 domain-containing protein	MMARE11_04530
OCU_RS48685	membrane protein	MMARE11_04100
OCU_RS48755	dihydroxy-acid dehydratase	MMARE11_03960
OCU_RS49860	CCA tRNA nucleotidyltransferase	MMARE11_53000
OCU_RS49885	hypothetical protein	MMARE11_53020
OCU_RS49890	membrane protein	MMARE11_53030
OCU_RS49915	N-acetylmuramoyl-L-alanine amidase	MMARE11_53080
OCU_RS49925	ParB/RepB/Spo0J family partition protein	MMARE11_53100
OCU_RS49930	ParA family protein	MMARE11_53110
OCU_RS49945	membrane protein insertase YidC	MMARE11_53140

## Sheet: ES_13950specific
Locus_tag	Function
OCU_RS25160	hypothetical protein
OCU_RS25340	hypothetical protein
OCU_RS50060	IS3 family transposase
OCU_RS27265	dihydropteroate synthase
OCU_RS27270	dihydroneopterin aldolase
OCU_RS27630	hypothetical protein
OCU_RS27850	enoyl-CoA hydratase
OCU_RS28105	phosphoribosylformylglycinamidine synthase subunit PurS
OCU_RS28415	GntR family transcriptional regulator
OCU_RS50120	NUDIX hydrolase
OCU_RS28430	alpha/beta hydrolase
OCU_RS28435	RND family transporter
OCU_RS28440	TetR/AcrR family transcriptional regulator
OCU_RS50885	hypothetical protein
OCU_RS50125	hypothetical protein
OCU_RS28975	hypothetical protein
OCU_RS30230	response regulator transcription factor
OCU_RS30260	hypothetical protein
OCU_RS30265	haloacid dehalogenase-like hydrolase
OCU_RS30270	site-specific integrase
OCU_RS30275	hypothetical protein
OCU_RS30280	recombinase family protein
OCU_RS50180	hypothetical protein
OCU_RS30285	AAA family ATPase
OCU_RS30290	DNA-binding protein
OCU_RS30295	DNA primase
OCU_RS30300	hypothetical protein
OCU_RS30320	hypothetical protein
OCU_RS30350	IS30 family transposase
OCU_RS30420	IS30 family transposase
OCU_RS50215	hypothetical protein
OCU_RS31305	hypothetical protein
OCU_RS31385	AAA family ATPase
OCU_RS33790	IS30 family transposase
OCU_RS34205	hypothetical protein
OCU_RS34390	CoA transferase
OCU_RS34395	MaoC family dehydratase
OCU_RS34400	amidohydrolase
OCU_RS34405	cysteine hydrolase
OCU_RS34410	nuclear transport factor 2 family protein
OCU_RS34415	TIGR03619 family F420-dependent LLM class oxidoreductase
OCU_RS34420	acyl-CoA dehydrogenase
OCU_RS50340	hypothetical protein
OCU_RS34425	amidohydrolase
OCU_RS34430	acyl-CoA dehydrogenase
OCU_RS34435	acyl-CoA dehydrogenase
OCU_RS34440	cyclohexanecarboxylate-CoA ligase
OCU_RS34445	amidohydrolase
OCU_RS34450	SDR family oxidoreductase
OCU_RS34455	SDR family oxidoreductase
OCU_RS34460	hypothetical protein
OCU_RS34465	hypothetical protein
OCU_RS34505	enoyl-CoA hydratase
OCU_RS34530	aldolase
OCU_RS34675	hypothetical protein
OCU_RS35075	hypothetical protein
OCU_RS35080	hypothetical protein
OCU_RS35085	hypothetical protein
OCU_RS35090	hypothetical protein
OCU_RS35095	hypothetical protein
OCU_RS35100	hypothetical protein
OCU_RS35105	bifunctional DNA primase/polymerase
OCU_RS35110	AAA family ATPase
OCU_RS50365	hypothetical protein
OCU_RS35115	recombinase family protein
OCU_RS35120	site-specific integrase
OCU_RS50005	DUF4365 domain-containing protein
OCU_RS35710	ACP S-malonyltransferase
OCU_RS35865	type I glutamate--ammonia ligase
OCU_RS36005	IS30 family transposase
OCU_RS36275	DNA-binding protein
OCU_RS50420	hypothetical protein
OCU_RS50425	IS110 family transposase
OCU_RS36285	MerR family transcriptional regulator
OCU_RS50430	DUF732 domain-containing protein
OCU_RS36295	DUF1490 family protein
OCU_RS36300	copper-translocating P-type ATPase
OCU_RS36305	DUF5134 domain-containing protein
OCU_RS36310	divalent metal cation transporter
OCU_RS36315	magnesium transporter
OCU_RS50435	hypothetical protein
OCU_RS36325	manganese-exporting P-type ATPase CtpC
OCU_RS36330	DUF1490 family protein
OCU_RS36335	DUF732 domain-containing protein
OCU_RS36340	hypothetical protein
OCU_RS36345	DUF1275 domain-containing protein
OCU_RS36350	hypothetical protein
OCU_RS36355	cation transporter
OCU_RS36360	ArsR family transcriptional regulator
OCU_RS50440	DUF1490 family protein
OCU_RS36365	cadmium-translocating P-type ATPase
OCU_RS36370	DUF1490 family protein
OCU_RS36375	HD domain-containing protein
OCU_RS36380	NUDIX domain-containing protein
OCU_RS36385	XRE family transcriptional regulator
OCU_RS36390	hypothetical protein
OCU_RS36395	cell division protein FtsK
OCU_RS36400	hypothetical protein
OCU_RS50445	recombinase family protein
OCU_RS36430	hypothetical protein
OCU_RS36595	phosphoribosyl-ATP diphosphatase
OCU_RS39020	hypothetical protein
OCU_RS39025	hypothetical protein
OCU_RS39030	hypothetical protein
OCU_RS39035	hypothetical protein
OCU_RS39040	hypothetical protein
OCU_RS39045	hypothetical protein
OCU_RS39050	hypothetical protein
OCU_RS39295	bifunctional glutamate N-acetyltransferase/amino-acid acetyltransferase ArgJ
OCU_RS39350	bifunctional lysylphosphatidylglycerol synthetase/lysine--tRNA ligase LysX
OCU_RS39600	TIGR02234 family membrane protein
OCU_RS39640	imidazole glycerol phosphate synthase subunit HisH
OCU_RS39950	daunorubicin resistance protein DrrA family ABC transporter ATP-binding protein
OCU_RS39955	ABC transporter
OCU_RS39960	hypothetical protein
OCU_RS39965	glycosyltransferase
OCU_RS39970	FkbM family methyltransferase
OCU_RS39980	GDP-mannose 4,6-dehydratase
OCU_RS39985	hypothetical protein
OCU_RS39990	glucose-1-phosphate cytidylyltransferase
OCU_RS39995	CDP-glucose 4,6-dehydratase
OCU_RS40000	dTDP-4-keto-6-deoxy-D-glucose epimerase
OCU_RS40005	methyltransferase domain-containing protein
OCU_RS40010	DegT/DnrJ/EryC1/StrS family aminotransferase
OCU_RS50540	hypothetical protein
OCU_RS40020	cephalosporin hydroxylase
OCU_RS50545	glycosyltransferase family 2 protein
OCU_RS40025	hypothetical protein
OCU_RS40030	GDP-mannose 4,6-dehydratase
OCU_RS40035	glycosyltransferase family 1 protein
OCU_RS40315	Fe-S cluster assembly protein SufD
OCU_RS40525	6,7-dimethyl-8-ribityllumazine synthase
OCU_RS40635	orotidine-5'-phosphate decarboxylase
OCU_RS40650	hypothetical protein
OCU_RS40750	shikimate kinase
OCU_RS41290	hypothetical protein
OCU_RS41295	hypothetical protein
OCU_RS50565	DUF732 domain-containing protein
OCU_RS41305	phage terminase small subunit P27 family
OCU_RS41310	phage major capsid protein
OCU_RS41315	HK97 family phage prohead protease
OCU_RS41320	hypothetical protein
OCU_RS41325	AAA family ATPase
OCU_RS50575	helix-turn-helix domain-containing protein
OCU_RS41335	hypothetical protein
OCU_RS41340	integrase
OCU_RS41655	transposase
OCU_RS50580	hypothetical protein
OCU_RS41725	diaminopimelate epimerase
OCU_RS50600	hypothetical protein
OCU_RS42535	IS481 family transposase
OCU_RS42870	Asp-tRNA(Asn)/Glu-tRNA(Gln) amidotransferase subunit GatC
OCU_RS50635	hypothetical protein
OCU_RS43600	hypothetical protein
OCU_RS43695	SsrA-binding protein SmpB
OCU_RS44170	hypothetical protein
OCU_RS44175	NAD(P)-dependent oxidoreductase
OCU_RS44180	cytochrome P450
OCU_RS44185	NAD(P)/FAD-dependent oxidoreductase
OCU_RS44190	hypothetical protein
OCU_RS44195	metal-dependent hydrolase
OCU_RS44200	dehydrogenase
OCU_RS44205	TetR/AcrR family transcriptional regulator
OCU_RS45285	DUF3017 domain-containing protein
OCU_RS45355	IS30 family transposase
OCU_RS45760	acyltransferase
OCU_RS45970	50S ribosomal protein L18
OCU_RS45985	type Z 30S ribosomal protein S14
OCU_RS45990	50S ribosomal protein L5
OCU_RS45995	50S ribosomal protein L24
OCU_RS46055	50S ribosomal protein L23
OCU_RS46170	30S ribosomal protein S7
OCU_RS46450	HNH endonuclease
OCU_RS46715	IS30 family transposase
OCU_RS46900	WXG100 family type VII secretion target
OCU_RS46905	secretion protein
OCU_RS46910	hypothetical protein
OCU_RS50735	hypothetical protein
OCU_RS47765	hypothetical protein
OCU_RS47870	hypothetical protein
OCU_RS47875	integrase
OCU_RS47880	hypothetical protein
OCU_RS47885	hypothetical protein
OCU_RS47890	hypothetical protein
OCU_RS47895	hypothetical protein
OCU_RS47900	hypothetical protein
OCU_RS47905	hypothetical protein
OCU_RS47910	hypothetical protein
OCU_RS47915	hypothetical protein
OCU_RS47920	hypothetical protein
OCU_RS47925	hypothetical protein
OCU_RS47930	recombinase XerD
OCU_RS50765	DUF3761 domain-containing protein
OCU_RS47935	hypothetical protein
OCU_RS47940	hypothetical protein
OCU_RS50770	DUF3761 domain-containing protein
OCU_RS48090	sulfatase
OCU_RS48275	IS481 family transposase
OCU_RS50785	hypothetical protein
OCU_RS48365	MarR family transcriptional regulator
OCU_RS48370	glyoxalase/bleomycin resistance/dioxygenase family protein
OCU_RS50810	hypothetical protein
OCU_RS50815	hypothetical protein
OCU_RS50820	hypothetical protein
OCU_RS50825	hypothetical protein
OCU_RS50830	hypothetical protein
OCU_RS49870	hypothetical protein
OCU_RS49875	hypothetical protein
OCU_RS32875	16S ribosomal RNA
OCU_RS32880	23S ribosomal RNA
OCU_RS32885	5S ribosomal RNA
OCU_RS27145	tRNA-Thr
OCU_RS30255	tRNA-Leu
OCU_RS35070	tRNA-Met
OCU_RS36410	tRNA-Leu
OCU_RS39055	tRNA-Pro
OCU_RS46365	tRNA-Met
OCU_RS46370	tRNA-Thr
OCU_RS47865	tRNA-Gly
OCU_RS50655	transfer-messenger RNA
