# Supplementary material for: Genome-wide identification of essential genes in Mycobacterium intracellulare by transposon sequencing — Implication for metabolic remodeling
Source: Sci Rep. 2020 Mar 25;10:5449. doi: 10.1038/s41598-020-62287-2 (PMC7096427; doi:10.1038/s41598-020-62287-2)
Supplement: Supplementary file 5 — Additional file 8. [file 41598_2020_62287_MOESM5_ESM.xlsx]

## Sheet: Hypox_specific_HMM
Locus_tag	Function
OCU_RS25080	aminodeoxychorismate/anthranilate synthase component II
OCU_RS26450	NINE protein
OCU_RS27000	TlpA family protein disulfide reductase
OCU_RS27005	CoA pyrophosphatase
OCU_RS27010	acid resistance serine protease MarP
OCU_RS27015	alpha/beta hydrolase
OCU_RS27125	hypothetical protein
OCU_RS27275	2-amino-4-hydroxy-6- hydroxymethyldihydropteridine diphosphokinase
OCU_RS27285	hypothetical protein
OCU_RS27290	DUF2520 domain-containing protein
OCU_RS27330	mycobilin-forming heme oxygenase MhuD
OCU_RS27390	23S rRNA (guanosine(2251)-2'-O)-methyltransferase RlmB
OCU_RS27675	sulfotransferase
OCU_RS28160	DUF427 domain-containing protein
OCU_RS28220	CPBP family intramembrane metalloprotease
OCU_RS28320	phosphate ABC transporter ATP-binding protein
OCU_RS28325	phosphate signaling complex protein PhoU
OCU_RS28600	class I SAM-dependent methyltransferase
OCU_RS28610	IclR family transcriptional regulator
OCU_RS28715	amidohydrolase
OCU_RS28780	nuclear transport factor 2 family protein
OCU_RS28785	amidohydrolase family protein
OCU_RS29555	phosphate ABC transporter substrate-binding protein PstS
OCU_RS29560	phosphate ABC transporter permease subunit PstC
OCU_RS29565	phosphate ABC transporter permease PstA
OCU_RS29645	DNA helicase PcrA
OCU_RS29985	Gfo/Idh/MocA family oxidoreductase
OCU_RS30120	hypothetical protein
OCU_RS30175	septum formation initiator family protein
OCU_RS30180	DUF501 domain-containing protein
OCU_RS30530	hypothetical protein
OCU_RS30565	carboxylesterase/lipase family protein
OCU_RS30910	mannosyltransferase
OCU_RS30915	4a-hydroxytetrahydrobiopterin dehydratase
OCU_RS30930	nitrate reductase subunit alpha
OCU_RS31005	type I polyketide synthase
OCU_RS31145	ATPase AAA
OCU_RS32670	ABC transporter permease
OCU_RS33130	long-chain fatty acid--CoA ligase
OCU_RS33440	hypothetical protein
OCU_RS33445	hypothetical protein
OCU_RS33450	hypothetical protein
OCU_RS33870	GTPase ObgE
OCU_RS33875	glutamate 5-kinase
OCU_RS34700	hypothetical protein
OCU_RS34705	ABC transporter
OCU_RS34860	HlyC/CorC family transporter
OCU_RS34865	GTPase Era
OCU_RS35035	carbohydrate ABC transporter permease
OCU_RS35040	sugar ABC transporter permease
OCU_RS35460	LysR family transcriptional regulator
OCU_RS35465	sirohydrochlorin chelatase
OCU_RS35955	glycine cleavage system aminomethyltransferase GcvT
OCU_RS36040	ubiquinol-cytochrome c reductase iron-sulfur subunit
OCU_RS36045	c-type cytochrome
OCU_RS36170	16S rRNA (cytosine(1402)-N(4))-methyltransferaseRsmH
OCU_RS36465	cysteine--1-D-myo-inosityl 2-amino-2-deoxy-alpha-D-glucopyranoside ligase
OCU_RS36700	DUF4333 domain-containing protein
OCU_RS38125	glycine dehydrogenase (aminomethyl-transferring)
OCU_RS38145	FHA domain-containing protein
OCU_RS38970	non-ribosomal peptide synthetase
OCU_RS39065	(d)CMP kinase
OCU_RS39080	segregation/condensation protein A
OCU_RS39085	ParA family protein
OCU_RS39250	type I polyketide synthase
OCU_RS39280	ornithine carbamoyltransferase
OCU_RS39285	acetylornithine transaminase
OCU_RS39290	acetylglutamate kinase
OCU_RS39840	PPOX class F420-dependent oxidoreductase
OCU_RS39920	non-ribosomal peptide synthetase
OCU_RS39925	non-ribosomal peptide synthetase
OCU_RS39945	RND family transporter
OCU_RS40415	triose-phosphate isomerase
OCU_RS40610	bifunctional phosphopantothenoylcysteine decarboxylase/phosphopantothenate--cysteine ligase CoaBC
OCU_RS40615	DNA-directed RNA polymerase subunit omega
OCU_RS40620	guanylate kinase
OCU_RS40625	hypothetical protein
OCU_RS41645	sigma-70 family RNA polymerase sigma factor
OCU_RS42095	30S ribosome-binding factor RbfA
OCU_RS42150	cob(I)yrinic acid a,c-diamide adenosyltransferase
OCU_RS42155	VWA domain-containing protein
OCU_RS42560	signal recognition particle-docking protein FtsY
OCU_RS42565	chromosome segregation protein SMC
OCU_RS42760	IclR family transcriptional regulator
OCU_RS43625	TIGR03619 family F420-dependent LLM class oxidoreductase
OCU_RS43700	ABC transporter permease
OCU_RS43705	cell division ATP-binding protein FtsE
OCU_RS43870	NADH oxidoreductase (quinone) subunit F
OCU_RS44785	NDP-sugar synthase
OCU_RS44890	5-(carboxyamino)imidazole ribonucleotide mutase
OCU_RS44940	acyl-CoA carboxylase subunit epsilon
OCU_RS44945	septum formation inhibitor Maf
OCU_RS45215	MFS transporter
OCU_RS46000	50S ribosomal protein L14
OCU_RS46020	30S ribosomal protein S17
OCU_RS46025	50S ribosomal protein L29
OCU_RS46070	30S ribosomal protein S10
OCU_RS46345	(3R)-hydroxyacyl-ACP dehydratase subunit HadC
OCU_RS46350	(3R)-hydroxyacyl-ACP dehydratase subunit HadB
OCU_RS46355	(3R)-hydroxyacyl-ACP dehydratase subunit HadA
OCU_RS46440	exodeoxyribonuclease V subunit alpha
OCU_RS46720	DUF2064 domain-containing protein
OCU_RS46725	glycosyltransferase family 2 protein
OCU_RS46990	phosphoglyceromutase
OCU_RS46995	YbjN domain-containing protein
OCU_RS47000	D-inositol-3-phosphate glycosyltransferase
OCU_RS47385	bifunctional hydroxymethylpyrimidine kinase/phosphomethylpyrimidine kinase
OCU_RS47480	thiazole synthase
OCU_RS47485	sulfur carrier protein ThiS
OCU_RS47490	glycine oxidase ThiO
OCU_RS48110	type VII secretion-associated serine protease mycosin
OCU_RS48115	type VII secretion integral membrane protein EccD
OCU_RS48315	nitrite reductase large subunit
OCU_RS48360	butyryl-CoA dehydrogenase
OCU_RS48405	DUF2613 family protein
OCU_RS50795	DUF2613 family protein
OCU_RS49570	TetR/AcrR family transcriptional regulator
OCU_RS49935	16S rRNA (guanine(527)-N(7))-methyltransferase RsmG
OCU_RS42775	tRNA-Gln
