# Supplementary material for: Genome-wide identification of essential genes in Mycobacterium intracellulare by transposon sequencing — Implication for metabolic remodeling
Source: Sci Rep. 2020 Mar 25;10:5449. doi: 10.1038/s41598-020-62287-2 (PMC7096427; doi:10.1038/s41598-020-62287-2)
Supplement: Supplementary file 6 — Additional file 9. [file 41598_2020_62287_MOESM6_ESM.xlsx]

## Sheet: ES_fitnessdecrease@hypoxia
Locus tag	Function
OCU_RS26450	NINE protein
OCU_RS28780	nuclear transport factor 2 family protein
OCU_RS29985	Gfo/Idh/MocA family oxidoreductase
OCU_RS30120	hypothetical protein
OCU_RS30910	mannosyltransferase pimE
OCU_RS32670	ABC transporter permease
OCU_RS35040	sugar ABC transporter permease
OCU_RS35955	glycine cleavage system aminomethyltransferase gcvT
OCU_RS36700	DUF4333 domain-containing protein
OCU_RS38125	glycine dehydrogenase (aminomethyl-transferring)
OCU_RS47000	D-inositol-3-phosphate glycosyltransferase mshA
OCU_RS48110	type VII secretion-associated serine protease mycosin mycP3
OCU_RS48145	type VII secretion protein eccC
OCU_RS49570	TetR/AcrR family transcriptional regulator
