# Supplementary material for: Genome-wide identification of essential genes in Mycobacterium intracellulare by transposon sequencing — Implication for metabolic remodeling
Source: Sci Rep. 2020 Mar 25;10:5449. doi: 10.1038/s41598-020-62287-2 (PMC7096427; doi:10.1038/s41598-020-62287-2)
Supplement: Supplementary file 7 — Additional file 10. [file 41598_2020_62287_MOESM7_ESM.xlsx]

## Sheet: Resampling
Locus_tag	Function	log2FC
OCU_RS25095	penicillin-binding protein 2	-1.18
OCU_RS25100	FtsW/RodA/SpoVE family cell cycle protein	-2.06
OCU_RS25455	SDR family NAD(P)-dependent oxidoreductase	-3.17
OCU_RS25495	alpha/beta hydrolase	-2.79
OCU_RS25505	SgcJ/EcaC family oxidoreductase	-2.63
OCU_RS25575	DUF3298 domain-containing protein	-2.26
OCU_RS25585	hypothetical protein	-5.88
OCU_RS25635	SulP family inorganic anion transporter	-4.7
OCU_RS25815	type VII secretion integral membrane protein EccD	-1.97
OCU_RS25930	secretion protein EspR	-1.88
OCU_RS25990	hypothetical protein	-2.15
OCU_RS26045	1-acyl-sn-glycerol-3-phosphate acyltransferase	-2.64
OCU_RS26195	GtrA family protein	-4.58
OCU_RS26255	hypothetical protein	-1.84
OCU_RS26280	pyridoxal phosphate-dependent aminotransferase	-2.96
OCU_RS26450	NINE protein	-5.19
OCU_RS26505	methylisocitrate lyase	-8.02
OCU_RS26700	N-acetylmuramoyl-L-alanine amidase	-4.87
OCU_RS26955	PASTA domain-containing protein	-2.77
OCU_RS27400	arsenic transporter	-2.64
OCU_RS27440	cholesterol catabolism transcriptional regulatorKstR	-4.64
OCU_RS27530	TetR family transcriptional regulator KstR2	-2.89
OCU_RS27645	2-keto-4-pentenoate hydratase	-2.22
OCU_RS27710	DNA-binding protein	-1.54
OCU_RS28075	DHA2 family efflux MFS transporter permease subunit	-1.8
OCU_RS28255	aminodeoxychorismate lyase	-5.11
OCU_RS28275	sulfurtransferase	-3.05
OCU_RS28285	thioredoxin	-5.17
OCU_RS28305	phosphate ABC transporter substrate-binding protein PstS	-2.77
OCU_RS28490	methyltransferase domain-containing protein	-2.73
OCU_RS28675	SDR family oxidoreductase	-3.79
OCU_RS28695	hypothetical protein	-2.05
OCU_RS28740	SDR family oxidoreductase	-4.3
OCU_RS28780	nuclear transport factor 2 family protein	-8.44
OCU_RS28845	DUF1330 domain-containing protein	-5.84
OCU_RS29345	DUF3027 domain-containing protein	-2.76
OCU_RS29440	AccD and AccA domain-containing protein	-1.96
OCU_RS29680	hypothetical protein	-3.3
OCU_RS29700	hypothetical protein	-2.68
OCU_RS29805	molybdopterin molybdotransferase MoeA	-2.4
OCU_RS29810	N-acetyltransferase	-3.25
OCU_RS29890	hypothetical protein	-3.75
OCU_RS29920	aminodeoxychorismate synthase component I	-3.59
OCU_RS29985	Gfo/Idh/MocA family oxidoreductase	-2.87
OCU_RS30120	hypothetical protein	-7.05
OCU_RS30215	potassium-transporting ATPase subunit KdpA	-2.51
OCU_RS30540	class II fructose-bisphosphatase	-3.06
OCU_RS30600	redox-regulated ATPase YchF	-1.81
OCU_RS30910	mannosyltransferase	-5.51
OCU_RS30960	TetR/AcrR family transcriptional regulator	-6.53
OCU_RS30985	hemophore-related protein	-2.08
OCU_RS31085	lipid-transfer protein	-2.6
OCU_RS31165	glucosyl-3-phosphoglycerate synthase	-7.49
OCU_RS31220	DNA-directed RNA polymerase sigma-70 factor	-4.67
OCU_RS31320	multifunctional oxoglutarate decarboxylase/oxoglutarate dehydrogenase thiamine pyrophosphate-binding subunit/dihydrolipoyllysine-residue succinyltransferase subunit	-4.98
OCU_RS31955	acyl-CoA dehydrogenase	-3.23
OCU_RS31990	alpha/beta hydrolase	-4.6
OCU_RS32165	SDR family NAD(P)-dependent oxidoreductase	-4.52
OCU_RS32280	lipid-transfer protein	-5.26
OCU_RS32430	4-oxalocrotonate tautomerase family protein	-6.05
OCU_RS32670	ABC transporter permease	-5.71
OCU_RS33005	MBL fold metallo-hydrolase	-3.54
OCU_RS33160	enoyl-CoA hydratase/isomerase family protein	-4.4
OCU_RS33355	acyl-CoA dehydrogenase	-2.77
OCU_RS33555	hypothetical protein	-5.93
OCU_RS33585	MFS transporter	-8.17
OCU_RS33625	pyruvate dehydrogenase (acetyl-transferring) E1 component subunit alpha	-3.9
OCU_RS33810	2-oxoacid:acceptor oxidoreductase subunit alpha	-1.56
OCU_RS33940	ribosome silencing factor	-3.95
OCU_RS33950	SGNH/GDSL hydrolase family protein	-3.46
OCU_RS33975	acyl-CoA synthetase	-1.39
OCU_RS33985	RND family transporter	-1.67
OCU_RS33990	acyltransferase	-0.94
OCU_RS34010	acyl-CoA dehydrogenase	-4.38
OCU_RS34080	elongation factor 4	-2.52
OCU_RS34190	XRE family transcriptional regulator	-2.18
OCU_RS34210	cupin domain-containing protein	-5.37
OCU_RS34325	long-chain fatty acid--CoA ligase	-2.11
OCU_RS34855	hypothetical protein	-3.14
OCU_RS35020	energy-coupling factor transporter transmembraneprotein EcfT	-2.79
OCU_RS35040	sugar ABC transporter permease	-4.07
OCU_RS35400	LLM class F420-dependent oxidoreductase	-7.35
OCU_RS35450	alpha/beta hydrolase	-2.1
OCU_RS35955	glycine cleavage system aminomethyltransferase GcvT	-3.59
OCU_RS36000	carbohydrate kinase family protein	-3.59
OCU_RS36025	membrane protein	-5.13
OCU_RS36120	3-deoxy-7-phosphoheptulonate synthase class II	-3.66
OCU_RS36530	PAC2 family protein	-2.66
OCU_RS36535	methionine synthase	-3.36
OCU_RS36660	proteasome subunit beta	-3.77
OCU_RS36665	proteasome subunit alpha	-6.32
OCU_RS36700	DUF4333 domain-containing protein	-7.55
OCU_RS36760	precorrin-3B synthase	-5.28
OCU_RS37365	CoA ester lyase	-2.85
OCU_RS37430	hypothetical protein	-8.42
OCU_RS37680	TetR family transcriptional regulator	-5.7
OCU_RS37975	undecaprenyl-diphosphate phosphatase	-4.36
OCU_RS38090	HlyC/CorC family transporter	-2.29
OCU_RS38125	glycine dehydrogenase (aminomethyl-transferring)	-8.9
OCU_RS38185	ABC transporter ATP-binding protein/permease	-2.42
OCU_RS38275	type VII secretion-associated serine protease mycosin	-2.13
OCU_RS38280	type VII secretion integral membrane protein EccD	-3.47
OCU_RS38285	ESX secretion-associated protein EspG	-3.89
OCU_RS38345	type VII secretion protein EccC	-2.37
OCU_RS38685	hypothetical protein	-1.99
OCU_RS39170	ABC transporter ATP-binding protein	-5.48
OCU_RS39385	EAL domain-containing protein	3.64
OCU_RS40045	SDR family NAD(P)-dependent oxidoreductase	-2.07
OCU_RS40060	glycosyltransferase	2.8
OCU_RS40070	macrocin O-methyltransferase	-2.38
OCU_RS40335	ABC transporter ATP-binding protein	-3.39
OCU_RS40500	excinuclease ABC subunit UvrC	-2.36
OCU_RS40515	hemophore-related protein	-8.89
OCU_RS40560	rRNA small subunit methyltransferase B	-6.38
OCU_RS40945	adenine phosphoribosyltransferase	-3.51
OCU_RS40950	hypothetical protein	-2.92
OCU_RS41235	catalase family peroxidase	-3.24
OCU_RS41535	membrane protein	-4.74
OCU_RS41730	tRNA (adenosine(37)-N6)-dimethylallyltransferaseMiaA	-4.75
OCU_RS41895	acyl-CoA dehydrogenase	-6.3
OCU_RS42025	manganese-binding transcriptional regulator MntR	-2.27
OCU_RS42190	hypothetical protein	-5.99
OCU_RS42525	DEAD/DEAH box helicase	-1.78
OCU_RS42840	DoxX family protein	-2.95
OCU_RS42990	glycosyltransferase family 1 protein	-3.5
OCU_RS43205	NAD(P)/FAD-dependent oxidoreductase	-2.03
OCU_RS43250	TetR/AcrR family transcriptional regulator	-2.89
OCU_RS43400	carboxymuconolactone decarboxylase family protein	-5.45
OCU_RS43405	TauD/TfdA family dioxygenase	-3.3
OCU_RS43635	hypothetical protein	-7.21
OCU_RS43885	NADH-quinone oxidoreductase subunit NuoI	-3.68
OCU_RS43890	NADH-quinone oxidoreductase subunit J	-4.23
OCU_RS44005	PIG-L family deacetylase	-4.59
OCU_RS44210	oxidoreductase	-3.33
OCU_RS44215	alpha/beta fold hydrolase	-2.93
OCU_RS44360	PDZ domain-containing protein	-4.8
OCU_RS44470	lipase chaperone	-4.75
OCU_RS44770	coenzyme F420-0:L-glutamate ligase	-5.18
OCU_RS44885	acyl-CoA dehydrogenase	-5.02
OCU_RS44950	sulfurtransferase	-2.3
OCU_RS45010	TetR/AcrR family transcriptional regulator	2.82
OCU_RS45265	class I SAM-dependent methyltransferase	-3.1
OCU_RS45685	cutinase family protein	-4.26
OCU_RS45935	class I SAM-dependent methyltransferase	-4.13
OCU_RS46560	NAD(P)/FAD-dependent oxidoreductase	-1.99
OCU_RS46590	NAD(P)/FAD-dependent oxidoreductase	-3.11
OCU_RS46625	alpha/beta fold hydrolase	-5.79
OCU_RS46690	inorganic phosphate transporter	-3.9
OCU_RS46765	ATPase	-1.7
OCU_RS47000	D-inositol-3-phosphate glycosyltransferase	-6.07
OCU_RS47055	hypothetical protein	-5.09
OCU_RS47090	isocitrate lyase	-5.29
OCU_RS47320	ATP-dependent protease	-4.11
OCU_RS47505	hypothetical protein	-4.22
OCU_RS47510	glutamate ABC transporter substrate-binding protein	-7.18
OCU_RS47515	serine/threonine protein kinase	-8.14
OCU_RS47580	acyl-CoA dehydrogenase	-5.15
OCU_RS47720	hypothetical protein	-4.1
OCU_RS48110	type VII secretion-associated serine protease mycosin	-5.58
OCU_RS48135	PPE family protein	-4.52
OCU_RS48145	type VII secretion protein EccC	-3.15
OCU_RS48335	hypothetical protein	1.66
OCU_RS48340	succinate dehydrogenase flavoprotein subunit	1.55
OCU_RS48660	phosphoenolpyruvate carboxykinase (GTP)	-6.13
OCU_RS48705	MMPL family transporter	-4.54
OCU_RS48835	hypothetical protein	-7.2
OCU_RS48850	hypothetical protein	-4.56
OCU_RS48855	MCE family protein	-5.24
OCU_RS48860	virulence factor Mce family protein	-5.73
OCU_RS48865	virulence factor Mce family protein	-7.57
OCU_RS48870	MCE family protein	-3.56
OCU_RS48875	MCE family protein	-4.31
OCU_RS48880	MCE family protein	-3.03
OCU_RS48885	ABC transporter permease	-7.38
OCU_RS48890	ABC transporter permease	-3.27
OCU_RS49035	TetR/AcrR family transcriptional regulator	-1.8
OCU_RS49345	acyltransferase family protein	-5
OCU_RS49530	transcriptional regulator	-5.05
OCU_RS49570	TetR/AcrR family transcriptional regulator	-4.73
OCU_RS49755	phosphotransferase family protein	-2
