# Supplementary material for: Genome-wide identification of essential genes in Mycobacterium intracellulare by transposon sequencing — Implication for metabolic remodeling
Source: Sci Rep. 2020 Mar 25;10:5449. doi: 10.1038/s41598-020-62287-2 (PMC7096427; doi:10.1038/s41598-020-62287-2)
Supplement: Supplementary file 8 — Additional file 11. [file 41598_2020_62287_MOESM8_ESM.xlsx]

## Sheet: Sheet1
Category	Gene locus	Gene	Homolog in M. tuberculosis H37Rv	Homolog in M. marinum E	log2 [fold change]
Carbon metabolism	OCU_RS48660	phosphoenolpyruvate carboxykinase (GTP) pck	rv0211	MMARE11_04150	-6.13
	OCU_RS33625	pyruvate dehydrogenase E1 component alpha subunit pdhA	rv2497c	MMARE11_37300	-3.9
	OCU_RS31320	2-oxoglutarate decarboxylase E1 component	rv1248c	MMARE11_40060	-4.98
	OCU_RS33810	2-oxoglutarate oxidoreductase subunit α	rv2455c	MMARE11_36860	-1.56
	OCU_RS47090	isocitrate lyase icl1	rv0467	MMARE11_07420	-5.29
	OCU_RS30540	fructose-1,6-bisphosphatase classII glpX	rv1099c	MMARE11_41870	-3.06
	OCU_RS26505	methylisocitrate lyase	NH	MMARE11_13470	-8.02
	OCU_RS42990	glycogen synthase	rv3032	MMARE11_16020	-3.5
Cofactor metabolism	OCU_RS29920	para-aminobenzoate synthetase component I pabB	rv1005c	MMARE11_43020	-3.59
	OCU_RS28255	aminodeoxychorismate lyase pabC	NH	MMARE11_46810	-5.11
	OCU_RS44770	coenzyme F420:L-glutamate ligase fbiB	rv3262	MMARE11_12460	-5.18
Glycan metabolism	OCU_RS25095	penicillin-binding protein pbpA	rv0016c	MMARE11_00180	-1.18
	OCU_RS30910	α-1,2-mannosyltransferase pimE	rv1159	MMARE11_41060	-5.51
Proteasome system	OCU_RS36660	proteasome β subunit prcB	Rv2110c	MMARE11_30070	-3.77
	OCU_RS36665	proteasome α subunit prcA	Rv2109c	MMARE11_30060	-6.32
Two component system	OCU_RS47515	serine/threonine-protein kinase pknG	rv0410c	MMARE11_06620	-8.14
	OCU_RS30215	potassium-transporting ATPase potassium-binding subunit kdpA	NH	NH	-2.51
type VII secretion system	OCU_RS38275	membrane-anchored mycosin, mycP5	rv1796	MMARE11_25980	-2.13
	OCU_RS38280	type VII secretion integral membrane protein eccD5	rv1795	MMARE11_25970	-3.47
	OCU_RS38285	ESX secretion-associated protein espG5	rv1794	MMARE11_25970	-3.89
	OCU_RS38345	type VII secretion protein eccC5	rv1783	MMARE11_25850	-2.37
	OCU_RS48110	membrane-anchored mycosin mycP3	NH	NH	-5.58
	OCU_RS48135	PPE family protein	NH	MMARE11_07380	-4.52
	OCU_RS48145	type VII secretion protein eccC3	rv0284	MMARE11_05000	-3.15
Others	OCU_RS47000	D-inositol-3-phosphate glycosyltransferase mshA	rv0486	MMARE11_07610	-6.07
	OCU_RS48705	transmembrane transport protein mmpL11	rv0202c	MMARE11_04060	-4.54
	OCU_RS46590	menaquinone-9 β-reductase menJ	rv0561c	MMARE11_08600	-3.11
NH: no homology more than 80% of percent identity of the nucleotide sequence
